# Supplementary material for: Dissecting the eQTL Micro-Architecture in Caenorhabditis elegans
Source: Front Genet. 2020 Nov 3;11:501376. doi: 10.3389/fgene.2020.501376 (PMC7670075; doi:10.3389/fgene.2020.501376)
Supplement: Supplementary Table 2 — Table of the eQTL with gene expression comparisons per strain per environment. The table lists the strain name, strain type and the comparisons are split out for the cis- and trans-eQTL. The correlation reported is the Pearson correlation and its significance. The number of eQTL present in the CB4856 loci is given, as is the percentage that is also differentially expressed (FDR = 0.05). [file Table_2.XLSX]

## Sheet: Sheet 1
strain	strain_type	qtl_type	correlation_qtl_effect	correlation_qtl_effect_significance	qtl_in_CB4856_loci	qtl_differential_expressed_percentage
wn098	RIL	Cis	0.891581	0	1089	86.1341
wn098	RIL	Trans	0.786843	1.15469e-106	501	71.8563
wn124	RIL	Cis	0.944649	0	651	76.0369
wn124	RIL	Trans	0.831399	9.13479e-111	428	58.1776
wn228	IL	Cis	0.953003	2.04641e-47	90	93.3333
wn228	IL	Trans	0.708547	0.00456097	14	14.2857
wn230	IL	Cis	0.964636	2.15642e-57	98	91.8367
wn230	IL	Trans	0.782363	0.000566303	15	20
wn205	IL	Cis	0.305437	0.190345	20	50
wn205	IL	Trans	-0.339913	0.197701	16	37.5
wn223	IL	Cis	0.961622	8.00479e-79	139	84.1727
wn223	IL	Trans	0.972178	1.95727e-13	21	85.7143
wn234	IL	Cis	0.529586	0.0287933	17	64.7059
wn234	IL	Trans	0.729735	0.161651	5	60
wn243	IL	Cis	0.868158	1.45213e-06	19	36.8421
wn243	IL	Trans	-0.999281	0.000718678	4	75
wn240	IL	Cis	0.984022	7.98543e-09	12	83.3333
wn217	IL	Cis	0.779675	8.92223e-08	33	75.7576
wn217	IL	Trans	0.698504	0.000103027	25	12
wn243	IL	Cis	0.91104	0.00164472	8	87.5
wn243	IL	Trans	0.872927	0.0231953	6	16.6667
wn209	IL	Cis	0.313214	0.32153	12	33.3333
wn209	IL	Trans	-0.458602	0.253079	8	0
wn153	RIL	Cis	0.853883	0	1212	64.604
wn153	RIL	Trans	0.711859	2.78399e-197	1273	70.6206
wn230	IL	Cis	0.927637	1.04665e-43	100	67
wn230	IL	Trans	0.837425	6.7747e-31	113	30.9735
wn240	IL	Cis	0.976529	1.88554e-13	20	70
wn240	IL	Trans	-0.101114	0.654345	22	18.1818
wn243	IL	Cis	-0.795571	0.0323974	7	42.8571
wn243	IL	Trans	-0.133851	0.678344	12	25
wn225	IL	Cis	0.870838	5.40348e-06	17	82.3529
wn225	IL	Trans	-0.0398184	0.779274	52	19.2308
wn202	IL	Cis	0.936374	3.0053e-20	43	67.4419
wn202	IL	Trans	-0.133913	0.248795	76	44.7368
wn245	IL	Cis	0.943576	1.51115e-11	23	78.2609
wn245	IL	Trans	0.0699285	0.629412	50	30
wn251	IL	Cis	0.882262	3.76047e-35	104	78.8462
wn251	IL	Trans	0.629982	4.8342e-11	88	51.1364
wn288	IL	Cis	0.890269	5.71508e-09	24	75
wn288	IL	Trans	0.686657	0.00233055	17	11.7647
wn254	IL	Cis	0.920912	6.04581e-30	71	71.831
wn254	IL	Trans	0.344041	0.0626584	30	23.3333
wn116	RIL	Cis	0.970558	2.24096e-163	263	81.3688
wn116	RIL	Trans	0.82428	5.90689e-24	92	38.0435
wn258	IL	Cis	0.952227	1.25608e-47	91	86.8132
wn258	IL	Trans	0.876002	5.16367e-11	32	53.125
wn292	RIL	Cis	0.941394	3.47765e-177	373	83.1099
wn292	RIL	Trans	0.768945	6.69574e-33	162	50.6173
wn240	IL	Cis	0.983633	9.00016e-09	12	83.3333
wn267	IL	Cis	0.501252	0.00296319	33	51.5152
wn267	IL	Trans	0.998636	2.78938e-06	6	50
wn270	IL	Cis	0.953063	1.57455e-179	344	86.0465
wn270	IL	Trans	0.478917	2.15664e-09	140	46.4286
wn291	RIL	Cis	0.953886	5.39265e-264	503	77.9324
wn291	RIL	Trans	0.839562	3.57816e-51	188	57.9787
wn293	RIL	Cis	0.968833	1.15941e-256	422	82.4645
wn293	RIL	Trans	0.81366	2.00117e-41	170	32.3529
wn205	IL	Cis	0.797129	2.11485e-09	38	78.9474
wn205	IL	Trans	0.00168892	0.993329	27	48.1481
wn228	IL	Cis	0.97963	3.92454e-77	110	93.6364
wn228	IL	Trans	0.524093	1.94888e-06	73	50.6849
wn211	IL	Cis	0.922269	2.71722e-102	245	67.7551
wn211	IL	Trans	0.814757	7.21837e-21	83	39.759
wn110	RIL	Cis	0.918853	0	1128	71.3652
wn110	RIL	Trans	0.739387	5.01576e-127	729	43.3471
wn246	IL	Cis	0.923656	1.31581e-13	31	77.4194
wn246	IL	Trans	0.545811	1.35703e-05	56	73.2143
wn211	IL	Cis	0.930578	1.16415e-103	235	84.6809
wn211	IL	Trans	0.7913	2.62263e-23	103	67.9612
wn217	IL	Cis	0.559334	0.000175433	40	62.5
wn217	IL	Trans	0.917636	3.76708e-06	14	35.7143
wn220	IL	Cis	0.815757	1.80044e-59	244	85.6557
wn220	IL	Trans	0.860638	5.57458e-07	21	66.6667
wn220	IL	Cis	0.80141	2.26768e-54	237	60.3376
wn220	IL	Trans	0.861721	4.31578e-06	18	55.5556
wn220	IL	Cis	0.909599	1.51746e-75	195	81.0256
wn220	IL	Trans	0.878457	3.50458e-06	17	41.1765
wn252	IL	Cis	0.927084	3.25112e-72	167	71.8563
wn252	IL	Trans	0.65902	1.19956e-56	444	65.0901
wn230	IL	Cis	0.978429	2.68966e-81	118	89.8305
wn230	IL	Trans	0.532834	1.52597e-07	85	36.4706
wn226	IL	Cis	0.913063	1.20274e-35	89	64.0449
wn226	IL	Trans	0.50266	2.14093e-14	203	43.8424
wn177	RIL	Cis	0.917348	4.99366e-285	709	78.1382
wn177	RIL	Trans	0.764506	3.33087e-140	726	65.0138
wn240	IL	Cis	0.893599	0.00116425	9	77.7778
wn240	IL	Trans	-1		2	50
wn226	IL	Cis	0.953631	3.9241e-36	68	80.8824
wn226	IL	Trans	0.364506	0.0225247	39	25.641
wn250	IL	Cis	0.927455	9.54057e-28	63	66.6667
wn250	IL	Trans	0.762172	5.8105e-17	83	67.4699
wn245	IL	Cis	0.824371	6.6542e-09	32	75
wn245	IL	Trans	0.446672	3.9794e-18	341	37.8299
wn228	IL	Cis	0.935857	5.33753e-43	93	65.5914
wn228	IL	Trans	0.869234	5.6517e-33	104	52.8846
wn223	IL	Cis	0.968968	4.90751e-85	139	70.5036
wn223	IL	Trans	0.631959	6.1016e-05	34	44.1176
wn205	IL	Cis	0.597081	0.000795492	28	35.7143
wn205	IL	Trans	-0.069273	0.747728	24	16.6667
wn281	IL	Cis	0.956729	1.70721e-42	78	80.7692
wn281	IL	Trans	0.69109	3.72879e-50	344	57.5581
wn248	IL	Cis	0.759692	4.97196e-08	37	62.1622
wn248	IL	Trans	0.635986	9.15352e-05	32	46.875
wn234	IL	Cis	0.745827	1.22391e-05	26	30.7692
wn234	IL	Trans	0.740023	0.000292031	19	10.5263
wn271	IL	Cis	0.523747	0.0309415	17	41.1765
wn271	IL	Trans	0.650376	2.34517e-05	35	82.8571
wn279	IL	Cis	0.855633	3.85781e-07	22	90.9091
wn279	IL	Trans	0.260569	0.000133634	210	40
wn268	IL	Cis	0.740063	2.82491e-19	104	60.5769
wn268	IL	Trans	0.582195	1.00624e-07	71	39.4366
wn274	IL	Cis	0.833179	1.38923e-60	230	71.3043
wn274	IL	Trans	0.69563	1.5159e-20	133	72.9323
wn209	IL	Cis	-0.100161	0.549631	38	5.26316
wn209	IL	Trans	-0.669155	0.000349508	24	33.3333
wn223	IL	Cis	0.967417	1.37474e-89	149	93.9597
wn223	IL	Trans	0.731364	0.000165167	21	52.381
wn076	RIL	Cis	0.948298	0	738	82.5203
wn076	RIL	Trans	0.852711	1.54816e-105	369	59.6206
wn106	RIL	Cis	0.930801	0	1067	76.1012
wn106	RIL	Trans	0.811575	9.57122e-170	720	60
wn058	RIL	Cis	0.906944	1.00996e-300	797	74.1531
wn058	RIL	Trans	0.665014	2.82798e-135	1052	63.403
wn109	RIL	Cis	0.922786	0	1174	80.7496
wn109	RIL	Trans	0.80108	1.79766e-201	896	59.0402
wn282	IL	Cis	1		2	0
wn282	IL	Trans	0.817541	0.182459	4	50
wn266	IL	Cis	0.921172	3.50032e-64	154	70.7792
wn266	IL	Trans	0.893437	6.96648e-11	29	37.931
wn046	RIL	Cis	0.904474	1.84783e-293	789	77.6933
wn046	RIL	Trans	0.739712	7.42112e-102	582	67.5258
wn142	RIL	Cis	0.942193	0	1464	81.9672
wn142	RIL	Trans	0.846544	1.48145e-224	814	56.1425
wn135	RIL	Cis	0.942411	0	935	80.3209
wn135	RIL	Trans	0.742678	1.24211e-137	780	56.5385
wn009	RIL	Cis	0.944321	0	708	83.4746
wn009	RIL	Trans	0.798092	1.90379e-79	354	66.6667
wn021	RIL	Cis	0.960808	0	902	80.4878
wn021	RIL	Trans	0.841074	1.05069e-99	368	67.9348
wn162	RIL	Cis	0.943559	0	978	78.2209
wn162	RIL	Trans	0.786009	2.72926e-97	458	64.1921
wn037	RIL	Cis	0.900305	0	1002	77.4451
wn037	RIL	Trans	0.517241	6.28727e-59	844	65.5213
wn124	RIL	Cis	0.858626	2.46481e-205	702	76.3533
wn124	RIL	Trans	0.803188	5.13898e-156	686	85.8601
wn054	RIL	Cis	0.848853	9.0877e-212	759	84.8485
wn054	RIL	Trans	0.775491	7.03081e-66	322	71.118
wn013	RIL	Cis	0.839705	7.8851e-292	1094	72.8519
wn013	RIL	Trans	0.612043	1.58547e-44	420	51.1905
wn107	RIL	Cis	0.765553	1.73344e-176	912	76.9737
wn107	RIL	Trans	0.743321	1.40278e-90	509	62.6719
wn057	RIL	Cis	0.829512	1.43187e-203	798	86.0902
wn057	RIL	Trans	0.838085	3.13752e-115	432	85.8796
wn135	RIL	Cis	0.874896	0	1014	85.9961
wn135	RIL	Trans	0.808426	1.06857e-134	578	81.4879
wn177	RIL	Cis	0.966151	0	745	88.8591
wn177	RIL	Trans	0.817542	2.08074e-79	325	63.3846
wn071	RIL	Cis	0.872593	0	1134	85.4497
wn071	RIL	Trans	0.830854	2.32296e-116	451	77.8271
wn049	RIL	Cis	0.740613	2.16984e-129	739	73.4777
wn049	RIL	Trans	0.489396	2.49449e-18	281	68.3274
wn038	RIL	Cis	0.93528	0	1105	83.7104
wn038	RIL	Trans	0.839334	2.48478e-132	494	65.587
wn098	RIL	Cis	0.927849	0	1010	76.0396
wn098	RIL	Trans	0.686147	4.69517e-82	581	30.1205
wn116	RIL	Cis	0.9342	2.54198e-123	273	87.5458
wn116	RIL	Trans	0.873509	4.86504e-44	137	75.9124
wn109	RIL	Cis	0.924349	0	1260	78.254
wn109	RIL	Trans	0.735895	1.6527e-248	1456	69.5055
wn031	RIL	Cis	0.952326	0	791	87.737
wn031	RIL	Trans	0.839762	1.97274e-79	294	63.2653
wn020	RIL	Cis	0.955266	0	847	84.5336
wn020	RIL	Trans	0.921311	1.08609e-124	301	68.4385
wn013	RIL	Cis	0.952356	0	1172	87.9693
wn013	RIL	Trans	0.807926	5.45096e-90	385	67.7922
wn038	RIL	Cis	0.943924	0	1054	80.6452
wn038	RIL	Trans	0.667178	4.06595e-92	706	50.4249
wn134	RIL	Cis	0.944815	0	882	86.9615
wn134	RIL	Trans	0.819203	4.2868e-122	499	67.1343
wn113	RIL	Cis	0.858555	3.29194e-237	812	65.6404
wn113	RIL	Trans	0.766833	2.05382e-107	549	65.3916
wn071	RIL	Cis	0.879857	0	1064	73.0263
wn071	RIL	Trans	0.752708	4.11439e-132	718	59.0529
wn109	RIL	Cis	0.815206	2.26137e-306	1284	82.4766
wn109	RIL	Trans	0.800087	4.65619e-153	682	73.4604
wn190	RIL	Cis	0.935714	0	1034	88.0077
wn190	RIL	Trans	0.835768	3.15239e-83	314	73.8854
wn134	RIL	Cis	0.87689	8.82678e-270	843	73.7841
wn134	RIL	Trans	0.815261	4.45913e-285	1194	72.2781
wn048	RIL	Cis	0.933291	5.05472e-192	429	86.7133
wn048	RIL	Trans	0.88455	1.65686e-64	191	73.2984
wn048	RIL	Cis	0.927489	3.79002e-178	414	71.7391
wn048	RIL	Trans	0.807252	5.24098e-64	273	47.619
wn161	RIL	Cis	0.933316	0	745	77.9866
wn161	RIL	Trans	0.92071	1.63829e-181	441	73.2426
wn153	RIL	Cis	0.937988	0	1246	86.9181
wn153	RIL	Trans	0.825293	6.78437e-175	698	75.788
wn057	RIL	Cis	0.895845	2.79606e-276	780	81.6667
wn057	RIL	Trans	0.864634	0	1177	86.2362
wn128	RIL	Cis	0.921062	0	1224	79.3301
wn128	RIL	Trans	0.794399	0	1508	79.9072
wn135	RIL	Cis	0.910785	0	982	79.7352
wn135	RIL	Trans	0.807932	3.62815e-266	1151	80.5387
wn031	RIL	Cis	0.920026	0	767	77.4446
wn031	RIL	Trans	0.77155	2.2285e-106	533	66.9794
wn098	RIL	Cis	0.909875	0	1095	77.2603
wn098	RIL	Trans	0.657835	3.33685e-138	1107	70.28
wn020	RIL	Cis	0.706469	7.16266e-141	926	71.3823
wn020	RIL	Trans	0.834555	1.01749e-241	927	84.6818
wn020	RIL	Cis	0.779885	2.86236e-182	887	83.7655
wn020	RIL	Trans	0.815915	3.08454e-112	465	77.4194
wn140	RIL	Cis	0.96436	0	752	91.7553
wn140	RIL	Trans	0.803751	5.7949e-116	507	66.075
wn174	RIL	Cis	0.948838	0	729	76.6804
wn174	RIL	Trans	0.785728	3.85232e-138	654	42.8135
wn049	RIL	Cis	0.857729	2.26145e-198	681	75.1836
wn049	RIL	Trans	0.738514	3.40489e-50	284	50.7042
wn013	RIL	Cis	0.893056	0	1166	73.4991
wn013	RIL	Trans	0.593778	3.88338e-62	639	56.8075
wn071	RIL	Cis	0.871989	0	1100	66.7273
wn071	RIL	Trans	0.742654	2.37773e-120	681	62.4082
wn185	RIL	Cis	0.952057	0	721	81.4147
wn185	RIL	Trans	0.911529	1.33065e-70	180	67.7778
wn161	RIL	Cis	0.936754	0	836	84.9282
wn161	RIL	Trans	0.836177	3.3592e-148	562	77.2242
wn159	RIL	Cis	0.848223	5.72701e-212	762	84.1207
wn159	RIL	Trans	0.757041	3.2366e-95	506	77.668
wn195	RIL	Cis	0.945989	0	1101	89.01
wn195	RIL	Trans	0.797888	9.04137e-86	383	65.0131
wn129	RIL	Cis	0.932027	1.56589e-256	579	78.9292
wn129	RIL	Trans	0.629366	7.59949e-67	594	41.2458
wn146	RIL	Cis	0.942416	0	807	82.0322
wn146	RIL	Trans	0.852836	2.65333e-222	782	66.8798
wn113	RIL	Cis	0.885154	4.41826e-250	748	71.9251
wn113	RIL	Trans	0.880175	2.44535e-90	275	69.4545
wn171	RIL	Cis	0.92552	2.97883e-298	704	83.5227
wn171	RIL	Trans	0.815769	3.20838e-75	310	66.7742
wn038	RIL	Cis	0.881766	0	1141	75.8107
wn038	RIL	Trans	0.60123	9.60569e-115	1158	71.3299
wn159	RIL	Cis	0.912202	5.83487e-270	693	76.1905
wn159	RIL	Trans	0.57112	3.92297e-63	715	39.8601
wn158	RIL	Cis	0.945383	0	1532	87.0104
wn158	RIL	Trans	0.784001	3.28457e-167	799	71.7146
wn057	RIL	Cis	0.955835	0	726	83.6088
wn057	RIL	Trans	0.824249	1.07473e-90	361	60.6648
wn174	RIL	Cis	0.933199	0	783	84.6743
wn174	RIL	Trans	0.814542	2.49956e-111	464	76.5086
wn105	RIL	Cis	0.947138	0	904	87.0575
wn105	RIL	Trans	0.832175	5.10998e-155	599	72.4541
wn134	RIL	Cis	0.945597	0	800	77.75
wn134	RIL	Trans	0.885995	5.07648e-175	520	60.3846
wn176	RIL	Cis	0.94756	0	1385	87.0758
wn176	RIL	Trans	0.861153	9.4893e-184	620	72.5806
wn107	RIL	Cis	0.955836	0	985	90.0508
wn107	RIL	Trans	0.864447	2.18354e-137	455	78.022
wn271	IL	Cis	0.323947	0.16351	20	65
wn271	IL	Trans	0.581493	5.37879e-05	42	59.5238
wn075	RIL	Cis	0.85814	8.09975e-294	1009	74.9257
wn075	RIL	Trans	0.738167	2.11754e-202	1173	75.6181
wn041	RIL	Cis	0.941821	1.07046e-242	510	83.7255
wn041	RIL	Trans	0.822643	2.11609e-113	456	74.3421
wn041	RIL	Cis	0.92571	3.53221e-219	516	86.2403
wn041	RIL	Trans	0.660292	1.58375e-22	169	63.3136
wn098	RIL	Cis	0.887485	0	1010	79.0099
wn098	RIL	Trans	0.835478	1.1236e-152	581	75.3873
wn046	RIL	Cis	0.901722	6.44017e-278	759	79.1831
wn046	RIL	Trans	0.733963	1.67706e-114	671	73.4724
wn279	IL	Cis	0.926432	5.39664e-06	13	92.3077
wn279	IL	Trans	0.999825	0.0119048	3	100
wn142	RIL	Cis	0.860179	0	1584	75.6313
wn142	RIL	Trans	0.674679	6.05087e-271	2039	71.7999
wn252	IL	Cis	0.902235	8.60032e-51	136	77.9412
wn252	IL	Trans	0.583487	8.43035e-17	169	43.1953
wn153	RIL	Cis	0.938636	0	1140	79.2105
wn153	RIL	Trans	0.769047	6.52064e-163	829	51.9903
wn291	RIL	Cis	0.968163	0	542	90.9594
wn291	RIL	Trans	0.835562	1.34993e-29	109	77.9817
wn212	IL	Cis	0.822426	5.00986e-23	89	57.3034
wn212	IL	Trans	0.7397	4.35852e-12	63	47.619
wn235	IL	Cis	0.955133	1.79634e-18	34	67.6471
wn235	IL	Trans	0.999975	0.00451887	3	66.6667
wn212	IL	Cis	0.844538	2.03938e-26	93	76.3441
wn212	IL	Trans	0.937567	3.67066e-17	36	61.1111
wn267	IL	Cis	0.584577	0.00214896	25	60
wn267	IL	Trans	0.903648	0.000335204	10	70
wn273	IL	Cis	0.772799	1.8209e-17	82	62.1951
wn273	IL	Trans	0.0174656	0.973804	6	83.3333
wn201	IL	Cis	0.871737	2.18189e-12	37	72.973
wn201	IL	Trans	-0.118992	0.250752	95	27.3684
wn072	RIL	Cis	0.884247	2.99478e-290	873	71.0195
wn072	RIL	Trans	0.572471	5.61983e-52	582	47.4227
wn145	RIL	Cis	0.769404	5.86592e-60	300	67
wn145	RIL	Trans	0.706126	7.59523e-49	315	67.3016
wn279	IL	Cis	0.810517	1.46938e-05	20	85
wn279	IL	Trans	0.999744	0.0144155	3	33.3333
wn277	IL	Cis	0.932563	1.54892e-21	47	80.8511
wn277	IL	Trans	0.948966	0.0137331	5	100
wn267	IL	Cis	0.370101	0.0026114	64	46.875
wn267	IL	Trans	0.963028	2.81295e-12	21	38.0952
wn280	IL	Cis	0.650496	7.4434e-05	31	51.6129
wn280	IL	Trans	-0.452503	5.8526e-13	229	41.4847
wn277	IL	Cis	0.922706	2.25096e-14	33	87.8788
wn277	IL	Trans	0.985381	4.92412e-05	7	71.4286
wn280	IL	Cis	0.917326	4.91065e-09	21	90.4762
wn280	IL	Trans	0.975993	0.139778	3	33.3333
wn216	IL	Cis	0.869164	7.72739e-18	55	61.8182
wn216	IL	Trans	0.889874	1.1846e-09	26	50
wn266	IL	Cis	0.911217	3.1969e-66	169	73.3728
wn266	IL	Trans	0.642819	2.43249e-26	214	27.5701
wn210	IL	Cis	0.773838	1.54983e-17	82	59.7561
wn210	IL	Trans	0.591408	1.98888e-06	55	56.3636
wn072	RIL	Cis	0.951198	0	967	87.6939
wn072	RIL	Trans	0.834557	1.74481e-88	336	68.1548
wn221	IL	Cis	0.949219	4.52081e-130	257	84.0467
wn221	IL	Trans	0.848523	1.61895e-07	24	41.6667
wn239	IL	Cis	0.964585	2.14424e-15	26	73.0769
wn239	IL	Trans	-1		2	50
wn281	IL	Cis	0.929516	4.08455e-28	63	73.0159
wn281	IL	Trans	0.827196	3.65467e-17	64	60.9375
wn293	RIL	Cis	0.969437	2.35748e-277	453	91.3907
wn293	RIL	Trans	0.826535	6.11327e-25	95	57.8947
wn287	IL	Cis	0.738	0.0148147	10	40
wn287	IL	Trans	-0.916654	0.261759	3	0
wn286	IL	Cis	0.740707	0.00103007	16	75
wn286	IL	Trans	-0.106057	0.756289	11	9.09091
wn290	IL	Cis	0.957922	2.63902e-12	22	90.9091
wn290	IL	Trans	0.406636	0.0940075	18	27.7778
wn248	IL	Cis	0.775347	6.43615e-10	44	65.9091
wn248	IL	Trans	0.670339	1.42137e-48	362	63.5359
wn207	IL	Cis	0.777324	1.85819e-12	56	53.5714
wn207	IL	Trans	0.141891	0.288022	58	58.6207
wn242	IL	Cis	0.239565	0.478013	11	54.5455
wn242	IL	Trans	-0.884662	0.308778	3	66.6667
wn210	IL	Cis	0.602522	1.6764e-09	83	61.4458
wn210	IL	Trans	0.666926	2.6129e-06	40	65
wn273	IL	Cis	0.8349	3.79448e-16	58	62.069
wn273	IL	Trans	0.45818	0.182959	10	40
wn210	IL	Cis	0.503539	1.04851e-06	84	69.0476
wn210	IL	Trans	0.522795	0.00303657	30	76.6667
wn207	IL	Cis	0.538675	6.28911e-06	62	61.2903
wn207	IL	Trans	-0.0223624	0.896997	36	27.7778
wn219	IL	Cis	0.84705	7.64662e-44	155	70.9677
wn219	IL	Trans	0.652259	0.0215177	12	50
wn216	IL	Cis	0.905905	8.39387e-22	56	80.3571
wn216	IL	Trans	0.725793	1.18958e-06	34	55.8824
wn219	IL	Cis	0.957841	6.36095e-37	67	91.0448
wn219	IL	Trans	0.196005	0.874406	3	66.6667
wn207	IL	Cis	0.819276	3.40356e-12	46	65.2174
wn207	IL	Trans	0.329582	0.022164	48	47.9167
wn048	RIL	Cis	0.834948	7.04689e-108	410	61.7073
wn048	RIL	Trans	0.549479	3.09639e-29	353	53.8244
wn224	IL	Cis	-0.0287918	0.93707	10	20
wn224	IL	Trans	0.461759	0.296921	7	28.5714
wn227	IL	Cis	0.957506	4.50997e-40	73	83.5616
wn227	IL	Trans	0.769846	4.12823e-07	31	38.7097
wn229	IL	Cis	0.952204	5.93042e-16	30	83.3333
wn229	IL	Trans	0.672355	0.0234183	11	45.4545
wn246	IL	Cis	0.787968	1.42668e-07	31	48.3871
wn246	IL	Trans	0.211084	0.118375	56	33.9286
wn232	IL	Cis	0.951329	5.12501e-08	15	73.3333
wn232	IL	Trans	-1		2	50
wn290	IL	Cis	0.962741	3.02415e-12	21	76.1905
wn290	IL	Trans	-0.452598	0.0202522	26	3.84615
wn250	IL	Cis	0.91489	4.58871e-32	79	69.6203
wn250	IL	Trans	0.693906	3.47733e-07	42	50
wn255	IL	Cis	0.94367	4.65753e-29	59	64.4068
wn255	IL	Trans	0.787382	1.09841e-06	27	22.2222
wn239	IL	Cis	0.941832	1.03922e-16	34	70.5882
wn239	IL	Trans	0.440356	0.000192159	67	47.7612
wn227	IL	Cis	0.918294	4.95956e-42	102	81.3725
wn227	IL	Trans	0.478885	2.33933e-14	226	46.0177
wn229	IL	Cis	0.782764	8.02062e-11	47	53.1915
wn229	IL	Trans	0.49391	0.000109533	56	12.5
wn246	IL	Cis	0.632951	3.07858e-06	45	68.8889
wn246	IL	Trans	0.504081	2.64268e-25	371	60.6469
wn242	IL	Cis	0.384688	0.0225015	35	54.2857
wn242	IL	Trans	0.466384	1.1423e-05	81	18.5185
wn254	IL	Cis	0.883541	9.18377e-20	57	82.4561
wn254	IL	Trans	0.172471	0.467149	20	25
wn235	IL	Cis	0.973533	3.8741e-20	31	80.6452
wn235	IL	Trans	0.703658	7.03248e-06	32	31.25
wn229	IL	Cis	0.608417	3.11398e-05	40	85
wn229	IL	Trans	0.95973	0.000611605	7	57.1429
wn232	IL	Cis	0.339406	0.155139	19	73.6842
wn232	IL	Trans	-0.122209	0.535575	28	3.57143
wn251	IL	Cis	0.865898	6.59128e-28	89	64.0449
wn251	IL	Trans	0.376553	8.69746e-15	396	49.4949
wn268	IL	Cis	0.820375	1.34429e-33	133	70.6767
wn268	IL	Trans	0.845407	1.22884e-30	108	32.4074
wn216	IL	Cis	0.803373	1.81236e-19	81	76.5432
wn216	IL	Trans	0.973562	3.3758e-18	28	50
wn105	RIL	Cis	0.902909	1.99039e-297	807	83.1475
wn105	RIL	Trans	0.722887	9.10266e-93	567	65.2557
wn110	RIL	Cis	0.922009	0	1143	75.3281
wn110	RIL	Trans	0.66223	5.04089e-83	648	56.6358
wn224	IL	Cis	-0.487088	0.18356	9	22.2222
wn224	IL	Trans	0.852643	0.0309714	6	66.6667
wn244	IL	Cis	0.83975	3.6429e-06	20	85
wn244	IL	Trans	0.294346	0.251459	17	70.5882
wn252	IL	Cis	0.933253	1.2403e-84	188	80.8511
wn252	IL	Trans	0.841447	2.71257e-36	131	73.2824
wn219	IL	Cis	0.777873	1.29891e-28	135	72.5926
wn219	IL	Trans	0.0985356	0.748773	13	23.0769
wn229	IL	Cis	-0.0188084	0.921417	30	16.6667
wn229	IL	Trans	0.342113	0.303098	11	18.1818
wn221	IL	Cis	0.956136	3.34069e-149	278	89.2086
wn221	IL	Trans	0.815005	1.20515e-05	20	80
wn244	IL	Cis	0.898016	4.92159e-10	26	50
wn244	IL	Trans	0.0106701	0.983996	6	33.3333
wn286	IL	Cis	0.883182	5.81443e-06	16	93.75
wn286	IL	Trans	0.554884	0.00903206	21	4.7619
wn232	IL	Cis	0.784202	1.31791e-09	41	26.8293
wn232	IL	Trans	-0.231765	0.0385837	80	20
wn128	RIL	Cis	0.945326	0	1157	79.3431
wn128	RIL	Trans	0.87288	6.40329e-168	534	59.5506
wn227	IL	Cis	0.954675	6.41866e-45	84	75
wn227	IL	Trans	0.822394	4.4319e-08	29	17.2414
wn221	IL	Cis	0.921159	1.30966e-110	267	82.0225
wn221	IL	Trans	0.892181	1.25702e-07	20	35
wn273	IL	Cis	0.838341	1.02179e-21	78	61.5385
wn273	IL	Trans	-0.206485	0.426534	17	17.6471
wn255	IL	Cis	0.846277	2.16342e-16	56	62.5
wn255	IL	Trans	0.469233	0.0574076	17	23.5294
wn239	IL	Cis	0.919599	5.59291e-10	23	73.913
wn239	IL	Trans	0.640516	0.2443	5	20
wn242	IL	Cis	0.232919	0.403486	15	13.3333
wn242	IL	Trans	-0.197607	0.873366	3	0
wn224	IL	Cis	0.20214	0.551133	11	27.2727
wn224	IL	Trans	0.670161	0.0994988	7	0
wn260	IL	Cis	0.845417	1.53894e-18	64	82.8125
wn260	IL	Trans	0.78788	0.000818358	14	85.7143
wn244	IL	Cis	0.942482	6.01258e-12	24	95.8333
wn244	IL	Trans	0.57962	0.0298207	14	42.8571
wn292	RIL	Cis	0.898401	4.71041e-126	349	77.6504
wn292	RIL	Trans	0.714136	4.94751e-58	364	48.9011
wn129	RIL	Cis	0.942963	0	645	86.3566
wn129	RIL	Trans	0.852846	2.72486e-94	329	72.9483
wn266	IL	Cis	0.919293	2.79229e-66	161	85.0932
wn266	IL	Trans	0.969445	3.02925e-19	31	22.5806
wn260	IL	Cis	0.788032	1.29591e-13	59	67.7966
wn260	IL	Trans	0.75917	6.22195e-10	47	59.5745
wn251	IL	Cis	0.906349	9.14231e-27	69	79.7101
wn251	IL	Trans	0.36896	0.00112455	75	36
wn225	IL	Cis	0.901927	9.8587e-09	22	95.4545
wn225	IL	Trans			1	100
wn258	IL	Cis	0.940245	9.04192e-38	79	77.2152
wn258	IL	Trans	0.738723	6.38101e-17	91	40.6593
wn288	IL	Cis	0.962592	8.29806e-13	22	72.7273
wn288	IL	Trans	0.603637	0.0010948	26	50
wn289	IL	Cis	0.574527	0.0064487	21	90.4762
wn289	IL	Trans	0.489906	0.21782	8	87.5
wn278	IL	Cis	-0.973732	0.0262682	4	75
wn278	IL	Trans	0.111949	0.420274	54	22.2222
wn291	RIL	Cis	0.937461	1.12259e-232	505	79.802
wn291	RIL	Trans	0.645526	1.06635e-37	308	40.9091
wn246	IL	Cis	0.905507	1.87452e-13	34	82.3529
wn246	IL	Trans	0.0728397	0.718057	27	62.963
wn072	RIL	Cis	0.909259	0	921	77.0901
wn072	RIL	Trans	0.775964	1.32926e-132	654	68.1957
wn271	IL	Cis	0.292375	0.131099	28	50
wn271	IL	Trans	0.299205	0.0512822	43	20.9302
wn034	RIL	Cis	0.946438	0	767	87.7445
wn034	RIL	Trans	0.822598	3.3851e-95	382	71.2042
wn021	RIL	Cis	0.854519	1.17773e-269	942	74.8408
wn021	RIL	Trans	0.791233	1.03671e-198	922	82.6464
wn113	RIL	Cis	0.926556	0	789	87.9594
wn113	RIL	Trans	0.761101	3.25689e-67	349	62.4642
wn075	RIL	Cis	0.905649	0	1026	80.6043
wn075	RIL	Trans	0.762615	1.38847e-79	412	66.9903
wn270	IL	Cis	0.943088	2.05949e-158	329	80.5471
wn270	IL	Trans	0.715694	7.524e-16	93	49.4624
wn274	IL	Cis	0.889576	7.41254e-79	228	78.9474
wn274	IL	Trans	0.43067	0.00620255	39	38.4615
wn255	IL	Cis	0.865838	2.71338e-13	41	60.9756
wn255	IL	Trans	0.391038	0.000522732	75	36
wn186	RIL	Cis	0.910687	0	1094	78.7934
wn186	RIL	Trans	0.749754	2.29982e-158	873	70.1031
wn075	RIL	Cis	0.937052	0	949	79.5574
wn075	RIL	Trans	0.834121	3.10132e-196	753	54.8473
wn162	RIL	Cis	0.9044	0	916	75.655
wn162	RIL	Trans	0.757424	2.47671e-67	355	48.169
wn098	RIL	Cis	0.882983	0	1089	83.7466
wn098	RIL	Trans	0.60221	9.17557e-51	501	64.4711
wn158	RIL	Cis	0.883746	0	1506	78.9509
wn158	RIL	Trans	0.697936	6.43937e-277	1896	75.7911
wn159	RIL	Cis	0.869373	4.79396e-229	743	71.6016
wn159	RIL	Trans	0.764555	1.12669e-198	1032	69.9612
wn046	RIL	Cis	0.939737	0	817	86.5361
wn046	RIL	Trans	0.815454	2.39818e-60	248	69.3548
wn268	IL	Cis	0.734296	3.04813e-21	118	66.1017
wn268	IL	Trans	0.902384	1.15862e-34	92	60.8696
wn162	RIL	Cis	0.954323	0	1016	88.9764
wn162	RIL	Trans	0.693946	3.68908e-54	368	62.5
wn054	RIL	Cis	0.899806	1.58693e-287	794	67.1285
wn054	RIL	Trans	0.682217	3.95332e-115	833	51.3806
wn034	RIL	Cis	0.946467	0	703	71.6927
wn034	RIL	Trans	0.838047	2.72805e-102	383	54.5692
wn034	RIL	Cis	0.888471	6.95887e-255	749	68.7583
wn034	RIL	Trans	0.811297	1.75779e-205	874	76.659
wn031	RIL	Cis	0.877838	7.30926e-229	711	73.4177
wn031	RIL	Trans	0.649314	5.48679e-47	381	48.8189
wn161	RIL	Cis	0.919079	0	805	76.8944
wn161	RIL	Trans	0.76522	4.31293e-229	1188	70.7912
wn110	RIL	Cis	0.930506	0	1190	88.1513
wn110	RIL	Trans	0.840471	6.77343e-119	441	77.0975
wn129	RIL	Cis	0.915586	2.71499e-246	619	79.6446
wn129	RIL	Trans	0.74888	2.81073e-184	1021	76.8854
wn140	RIL	Cis	0.923336	5.30825e-304	728	78.2967
wn140	RIL	Trans	0.691007	3.63249e-186	1307	70.6963
wn158	RIL	Cis	0.943633	0	1373	78.2957
wn158	RIL	Trans	0.777379	3.74663e-129	633	54.9763
wn176	RIL	Cis	0.918388	0	1335	75.206
wn176	RIL	Trans	0.706727	5.78571e-140	919	58.1066
wn021	RIL	Cis	0.946955	0	969	87.3065
wn021	RIL	Trans	0.787748	4.66575e-99	463	70.6263
wn176	RIL	Cis	0.919938	0	1263	80.0475
wn176	RIL	Trans	0.869334	7.35412e-151	488	65.3689
wn177	RIL	Cis	0.924211	4.16601e-273	650	80.6154
wn177	RIL	Trans	0.788032	1.06766e-97	456	55.0439
wn152	RIL	Cis	0.92713	0	722	80.4709
wn152	RIL	Trans	0.821555	6.51133e-176	714	81.2325
wn152	RIL	Cis	0.879513	3.37121e-220	678	76.6962
wn152	RIL	Trans	0.80274	1.30329e-91	401	65.0873
wn054	RIL	Cis	0.906845	9.36256e-270	715	76.5035
wn054	RIL	Trans	0.909925	4.17889e-66	170	72.3529
wn190	RIL	Cis	0.926507	0	988	79.9595
wn190	RIL	Trans	0.69743	8.66435e-93	629	66.9316
wn185	RIL	Cis	0.954528	0	781	88.2202
wn185	RIL	Trans	0.773188	1.9951e-69	343	65.5977
wn174	RIL	Cis	0.890353	1.22177e-263	767	75.7497
wn174	RIL	Trans	0.676999	2.76955e-119	882	73.4694
wn128	RIL	Cis	0.953924	0	1293	90.7193
wn128	RIL	Trans	0.791013	1.61167e-151	702	67.6638
wn140	RIL	Cis	0.941884	0	676	73.6686
wn140	RIL	Trans	0.832842	2.43019e-106	408	60.5392
wn195	RIL	Cis	0.887146	0	1114	78.9048
wn195	RIL	Trans	0.649859	5.21045e-122	1008	67.2619
wn146	RIL	Cis	0.948273	0	849	90.6949
wn146	RIL	Trans	0.835424	5.61778e-68	256	79.6875
wn116	RIL	Cis	0.922455	2.9312e-127	305	82.2951
wn116	RIL	Trans	0.819589	3.77252e-166	680	78.2353
wn226	IL	Cis	0.920908	7.89043e-33	78	83.3333
wn226	IL	Trans	0.0450875	0.788091	38	28.9474
wn186	RIL	Cis	0.813866	1.71475e-238	1004	73.3068
wn186	RIL	Trans	0.741657	4.80409e-112	636	65.0943
wn195	RIL	Cis	0.916858	0	1020	79.6078
wn195	RIL	Trans	0.782868	1.03029e-61	292	60.6164
wn186	RIL	Cis	0.900771	0	1113	85.4447
wn186	RIL	Trans	0.536822	1.27016e-26	338	58.284
wn185	RIL	Cis	0.808857	1.89837e-186	801	73.1586
wn185	RIL	Trans	0.723703	3.44262e-120	735	80.4082
wn055	RIL	Cis	0.85733	0	1372	82.6531
wn055	RIL	Trans	0.624472	3.33027e-62	563	67.8508
wn152	RIL	Cis	0.945358	0	758	87.9947
wn152	RIL	Trans	0.821785	8.20046e-73	292	73.6301
wn274	IL	Cis	0.852938	1.2736e-62	217	80.1843
wn274	IL	Trans	0.553903	4.41146e-06	60	26.6667
wn054	RIL	Cis	0.87361	5.34284e-239	759	82.6087
wn054	RIL	Trans	0.793425	5.63157e-71	322	69.2547
wn212	IL	Cis	0.848966	3.19393e-27	94	80.8511
wn212	IL	Trans	0.895814	2.23286e-21	58	62.069
wn201	IL	Cis	0.735092	9.86899e-08	39	61.5385
wn201	IL	Trans	-0.405036	6.7697e-09	190	28.4211
wn287	IL	Cis	0.0606383	0.897246	7	85.7143
wn287	IL	Trans	-0.803191	0.0542893	6	50
wn287	IL	Cis	0.86008	0.0014114	10	90
wn105	RIL	Cis	0.566183	3.7028e-76	885	70.1695
wn105	RIL	Trans	0.869436	0	1618	86.4648
wn202	IL	Cis	0.844075	1.73351e-13	46	58.6957
wn202	IL	Trans	0.480721	0.000153789	57	84.2105
wn254	IL	Cis	0.822567	1.33792e-14	55	65.4545
wn254	IL	Trans	0.441294	3.7289e-05	81	18.5185
wn235	IL	Cis	0.972109	2.88021e-24	38	71.0526
wn235	IL	Trans	0.617356	0.00220586	22	27.2727
wn288	IL	Cis	0.678547	0.00072113	21	42.8571
wn288	IL	Trans	-0.475395	0.10062	13	46.1538
wn225	IL	Cis			1	100
wn225	IL	Trans	0.949728	0.202719	3	66.6667
wn245	IL	Cis	0.899542	4.14008e-10	26	76.9231
wn245	IL	Trans	0.773739	0.00520233	11	72.7273
wn250	IL	Cis	0.922116	2.41871e-19	45	68.8889
wn250	IL	Trans	0.490342	0.000224164	52	34.6154
wn260	IL	Cis	0.806268	1.07674e-16	68	50
wn260	IL	Trans	0.658557	2.86135e-06	41	41.4634
wn105	RIL	Cis	0.901964	0	885	81.6949
wn105	RIL	Trans	0.905624	0	1618	87.5773
wn277	IL	Cis	0.86412	1.87564e-10	32	68.75
wn277	IL	Trans	-0.648415	0.0425698	10	40
wn258	IL	Cis	0.910102	1.68032e-33	85	61.1765
wn258	IL	Trans	0.847335	8.59965e-15	50	52
wn292	RIL	Cis	0.910176	2.93853e-135	350	71.4286
wn292	RIL	Trans	0.620851	7.90898e-43	389	48.329
wn270	IL	Cis	0.902488	8.82899e-138	373	71.5818
wn270	IL	Trans	0.498561	9.67666e-08	102	39.2157
wn278	IL	Cis	0.44245	0.272317	8	50
wn280	IL	Cis	0.941065	1.73396e-07	15	93.3333
wn280	IL	Trans	0.868647	0.0247471	6	83.3333
wn293	RIL	Cis	0.945648	1.4302e-204	417	78.1775
wn293	RIL	Trans	0.723207	7.43196e-21	121	35.5372
wn278	IL	Cis	-0.785592	0.115269	5	80
wn289	IL	Cis	0.78132	1.76532e-05	22	59.0909
wn289	IL	Trans	0.202168	0.406525	19	63.1579
wn190	RIL	Cis	0.941428	0	929	78.4715
wn190	RIL	Trans	0.749267	1.74922e-67	368	56.5217
wn201	IL	Cis	0.839576	4.3944e-08	27	59.2593
wn201	IL	Trans	0.555344	0.0255345	16	37.5
wn290	IL	Cis	0.780823	2.95333e-05	21	80.9524
wn290	IL	Trans	0.146896	0.728506	8	37.5
wn281	IL	Cis	0.94075	1.18074e-33	70	74.2857
wn281	IL	Trans	0.897601	8.06452e-08	20	90
wn286	IL	Cis	0.905873	1.60891e-08	21	71.4286
wn286	IL	Trans	0.865506	0.00548508	8	0
wn209	IL	Cis	-0.0451254	0.799951	34	44.1176
wn209	IL	Trans	-0.73692	1.98454e-07	37	48.6486
wn211	IL	Cis	0.923978	1.52986e-92	219	69.4064
wn211	IL	Trans	0.610659	2.0955e-10	89	59.5506
wn234	IL	Cis	0.783654	1.13334e-07	32	50
wn234	IL	Trans	0.791419	1.92885e-05	21	33.3333
wn202	IL	Cis	0.928697	3.87541e-20	45	55.5556
wn202	IL	Trans	0.348285	0.000472531	97	32.9897
wn217	IL	Cis	0.759844	7.67862e-08	36	50
wn217	IL	Trans	0.967313	6.74433e-08	13	30.7692
