# Supplementary material for: Dissecting the eQTL Micro-Architecture in Caenorhabditis elegans
Source: Front Genet. 2020 Nov 3;11:501376. doi: 10.3389/fgene.2020.501376 (PMC7670075; doi:10.3389/fgene.2020.501376)
Supplement: Supplementary Table 4 — Table with the heritabilities per spot per environment per population. The estimated genetic variance (Vg) and the technical variance (measured from the replicated parental lines –measurement error – Ve) are given, as is the heritability (H2). The FDR0.05 column indicates the threshold of significance based on permutation. [file Table_4.XLSX]

## Sheet: Sheet 1
SpotID	gene_WBID	treatment	strain_type	Vg	Ve	H2	FDR0.05
AGIWUR1		Control	RIL	1.19	0.316	0.79	0.842
AGIWUR1		Heat-stress	RIL	0.92	0.217	0.809	0.845
AGIWUR1		Recovery	RIL	1.516	0.157	0.906	0.795
AGIWUR1		Control	IL	0.089	0.316	0.22	0.791
AGIWUR1		Heat-stress	IL	-0.042	0.217	-0.243	0.728
AGIWUR1		Recovery	IL	0.159	0.157	0.504	0.705
AGIWUR10		Control	IL	0.176	0.013	0.932	0.973
AGIWUR10		Heat-stress	IL	0.044	0.155	0.22	0.984
AGIWUR10		Recovery	IL	0.05	0.008	0.859	0.906
AGIWUR10		Heat-stress	RIL	-0.086	0.155	-1.254	0.941
AGIWUR10		Recovery	RIL	0.035	0.008	0.809	0.884
AGIWUR10		Control	RIL	0.032	0.013	0.716	0.917
AGIWUR100		Recovery	IL	-0.035	0.116	-0.43	0.76
AGIWUR100		Control	IL	0.025	0.045	0.359	0.792
AGIWUR100		Heat-stress	IL	0.024	0.09	0.207	0.786
AGIWUR100		Control	RIL	0.293	0.045	0.866	0.861
AGIWUR100		Heat-stress	RIL	0.375	0.09	0.806	0.813
AGIWUR100		Recovery	RIL	0.486	0.116	0.807	0.687
AGIWUR1000	WBGene00019279	Recovery	IL	0.044	0.085	0.34	0.688
AGIWUR1000	WBGene00019279	Heat-stress	RIL	0.237	0.094	0.717	0.86
AGIWUR1000	WBGene00019279	Control	IL	0.046	0.168	0.215	0.758
AGIWUR1000	WBGene00019279	Heat-stress	IL	0.02	0.094	0.176	0.74
AGIWUR1000	WBGene00019279	Control	RIL	0.183	0.168	0.521	0.733
AGIWUR1000	WBGene00019279	Recovery	RIL	0.254	0.085	0.748	0.712
AGIWUR10000	WBGene00000198	Control	IL	-0.484	0.567	-5.852	0.867
AGIWUR10000	WBGene00000198	Control	RIL	0.113	0.567	0.166	0.849
AGIWUR10000	WBGene00000198	Heat-stress	RIL	0.309	0.244	0.558	0.871
AGIWUR10000	WBGene00000198	Recovery	RIL	0.492	0.026	0.95	0.851
AGIWUR10000	WBGene00000198	Heat-stress	IL	-0.147	0.244	-1.501	0.783
AGIWUR10000	WBGene00000198	Recovery	IL	0.041	0.026	0.614	0.745
AGIWUR10001	WBGene00011859	Control	RIL	-0.156	0.269	-1.393	0.817
AGIWUR10001	WBGene00011859	Control	IL	-0.148	0.269	-1.221	0.782
AGIWUR10001	WBGene00011859	Heat-stress	IL	-0.069	0.13	-1.124	0.801
AGIWUR10001	WBGene00011859	Recovery	IL	-0.001	0.046	-0.03	0.722
AGIWUR10001	WBGene00011859	Heat-stress	RIL	-0.006	0.13	-0.044	0.796
AGIWUR10001	WBGene00011859	Recovery	RIL	0.098	0.046	0.681	0.833
AGIWUR10002	WBGene00008126	Recovery	IL	-0.011	0.024	-0.781	0.831
AGIWUR10002	WBGene00008126	Heat-stress	RIL	0.046	0.01	0.826	0.915
AGIWUR10002	WBGene00008126	Control	IL	0.001	0.013	0.064	0.769
AGIWUR10002	WBGene00008126	Heat-stress	IL	0.001	0.01	0.061	0.742
AGIWUR10002	WBGene00008126	Control	RIL	0.015	0.013	0.534	0.803
AGIWUR10002	WBGene00008126	Recovery	RIL	0.01	0.024	0.295	0.78
AGIWUR10003	WBGene00008512	Control	IL	-0.332	0.431	-3.334	0.795
AGIWUR10003	WBGene00008512	Recovery	IL	-0.084	0.268	-0.457	0.716
AGIWUR10003	WBGene00008512	Heat-stress	RIL	-0.165	0.431	-0.621	0.817
AGIWUR10003	WBGene00008512	Recovery	RIL	0.066	0.268	0.197	0.682
AGIWUR10003	WBGene00008512	Heat-stress	IL	-0.217	0.431	-1.01	0.845
AGIWUR10003	WBGene00008512	Control	RIL	-0.138	0.431	-0.47	0.788
AGIWUR10004	WBGene00013237	Control	IL	0.058	0.04	0.591	0.753
AGIWUR10004	WBGene00013237	Heat-stress	IL	0.026	0.045	0.363	0.765
AGIWUR10004	WBGene00013237	Control	RIL	0.329	0.04	0.891	0.899
AGIWUR10004	WBGene00013237	Heat-stress	RIL	0.205	0.045	0.821	0.869
AGIWUR10004	WBGene00013237	Recovery	RIL	0.276	0.176	0.61	0.839
AGIWUR10004	WBGene00013237	Recovery	IL	-0.103	0.176	-1.394	0.696
AGIWUR10005	WBGene00004951	Control	RIL	0.154	0.043	0.782	0.854
AGIWUR10005	WBGene00004951	Heat-stress	RIL	0.496	0.006	0.988	0.879
AGIWUR10005	WBGene00004951	Control	IL	0.004	0.043	0.09	0.792
AGIWUR10005	WBGene00004951	Heat-stress	IL	0.027	0.006	0.823	0.792
AGIWUR10005	WBGene00004951	Recovery	IL	-0.033	0.054	-1.521	0.772
AGIWUR10005	WBGene00004951	Recovery	RIL	0.263	0.054	0.83	0.798
AGIWUR10006	WBGene00011357	Control	IL	0.113	0.154	0.425	0.766
AGIWUR10006	WBGene00011357	Heat-stress	IL	-0.505	0.727	-2.27	0.763
AGIWUR10006	WBGene00011357	Control	RIL	0.079	0.154	0.341	0.797
AGIWUR10006	WBGene00011357	Heat-stress	RIL	-0.251	0.727	-0.528	0.778
AGIWUR10006	WBGene00011357	Recovery	RIL	0.08	0.034	0.702	0.733
AGIWUR10006	WBGene00011357	Recovery	IL	0.089	0.034	0.724	0.889
AGIWUR10007	WBGene00011930	Control	IL	-0.612	0.854	-2.528	0.814
AGIWUR10007	WBGene00011930	Heat-stress	IL	-0.035	0.101	-0.519	0.819
AGIWUR10007	WBGene00011930	Recovery	IL	-0.195	0.341	-1.337	0.69
AGIWUR10007	WBGene00011930	Control	RIL	-0.439	0.854	-1.06	0.802
AGIWUR10007	WBGene00011930	Heat-stress	RIL	0.129	0.101	0.56	0.779
AGIWUR10007	WBGene00011930	Recovery	RIL	0.222	0.341	0.394	0.783
AGIWUR10008	WBGene00023485	Control	RIL	0.185	0.17	0.521	0.809
AGIWUR10008	WBGene00023485	Control	IL	0.08	0.17	0.319	0.807
AGIWUR10008	WBGene00023485	Heat-stress	IL	0.116	0.038	0.754	0.749
AGIWUR10008	WBGene00023485	Recovery	IL	-0.234	0.325	-2.565	0.745
AGIWUR10008	WBGene00023485	Heat-stress	RIL	0.402	0.038	0.914	0.73
AGIWUR10008	WBGene00023485	Recovery	RIL	-0.005	0.325	-0.014	0.666
AGIWUR10009	WBGene00009869	Control	IL	0.001	0.014	0.094	0.76
AGIWUR10009	WBGene00009869	Control	RIL	0.123	0.014	0.896	0.972
AGIWUR10009	WBGene00009869	Heat-stress	RIL	0.023	0.044	0.343	0.889
AGIWUR10009	WBGene00009869	Recovery	RIL	0.039	0.018	0.684	0.786
AGIWUR10009	WBGene00009869	Heat-stress	IL	-0.028	0.044	-1.797	0.808
AGIWUR10009	WBGene00009869	Recovery	IL	0.001	0.018	0.051	0.746
AGIWUR1001	WBGene00011956	Control	RIL	-0.162	0.482	-0.506	0.872
AGIWUR1001	WBGene00011956	Control	IL	-0.253	0.482	-1.106	0.771
AGIWUR1001	WBGene00011956	Heat-stress	IL	-0.118	0.266	-0.796	0.716
AGIWUR1001	WBGene00011956	Recovery	IL	-0.194	0.288	-2.053	0.735
AGIWUR1001	WBGene00011956	Heat-stress	RIL	0.523	0.266	0.663	0.875
AGIWUR1001	WBGene00011956	Recovery	RIL	0.083	0.288	0.224	0.761
AGIWUR10010		Recovery	IL	-0.112	0.197	-1.324	0.749
AGIWUR10010		Heat-stress	RIL	0.184	0.302	0.379	0.85
AGIWUR10010		Control	IL	0.068	0.138	0.329	0.736
AGIWUR10010		Heat-stress	IL	-0.206	0.302	-2.15	0.824
AGIWUR10010		Control	RIL	0.535	0.138	0.795	0.808
AGIWUR10010		Recovery	RIL	0.224	0.197	0.532	0.742
AGIWUR10011	WBGene00004273	Control	IL	-0.078	0.432	-0.22	0.876
AGIWUR10011	WBGene00004273	Recovery	IL	-0.115	0.253	-0.836	0.66
AGIWUR10011	WBGene00004273	Heat-stress	RIL	0.193	0.009	0.957	0.736
AGIWUR10011	WBGene00004273	Recovery	RIL	0.137	0.253	0.352	0.712
AGIWUR10011	WBGene00004273	Heat-stress	IL	0.055	0.009	0.865	0.689
AGIWUR10011	WBGene00004273	Control	RIL	-0.064	0.432	-0.173	0.776
AGIWUR10012	WBGene00009554	Control	IL	-0.279	0.37	-3.057	0.843
AGIWUR10012	WBGene00009554	Heat-stress	IL	-0.169	0.296	-1.337	0.768
AGIWUR10012	WBGene00009554	Control	RIL	-0.212	0.37	-1.338	0.807
AGIWUR10012	WBGene00009554	Heat-stress	RIL	-0.145	0.296	-0.956	0.787
AGIWUR10012	WBGene00009554	Recovery	RIL	0.117	0.062	0.654	0.759
AGIWUR10012	WBGene00009554	Recovery	IL	0.041	0.062	0.396	0.687
AGIWUR10013		Control	RIL	0.098	0.321	0.233	0.943
AGIWUR10013		Heat-stress	RIL	0.327	0.027	0.924	0.929
AGIWUR10013		Control	IL	-0.176	0.321	-1.209	0.977
AGIWUR10013		Heat-stress	IL	0.103	0.027	0.793	0.959
AGIWUR10013		Recovery	IL	0.133	0.028	0.825	0.97
AGIWUR10013		Recovery	RIL	0.358	0.028	0.927	0.961
AGIWUR10014		Control	IL	-0.007	0.024	-0.436	0.828
AGIWUR10014		Recovery	IL	0.004	0.011	0.289	0.745
AGIWUR10014		Heat-stress	RIL	0.004	0.097	0.038	0.895
AGIWUR10014		Recovery	RIL	0.071	0.011	0.87	0.848
AGIWUR10014		Heat-stress	IL	-0.075	0.097	-3.423	0.828
AGIWUR10014		Control	RIL	0.063	0.024	0.726	0.806
AGIWUR10015		Control	IL	0.123	0.477	0.205	0.796
AGIWUR10015		Heat-stress	IL	-0.05	0.471	-0.118	0.828
AGIWUR10015		Recovery	IL	0.063	0.261	0.195	0.785
AGIWUR10015		Heat-stress	RIL	0.316	0.471	0.402	0.713
AGIWUR10015		Recovery	RIL	0.367	0.261	0.585	0.753
AGIWUR10015		Control	RIL	0.28	0.477	0.37	0.71
AGIWUR10016	WBGene00001215	Recovery	IL	-0.002	0.063	-0.026	0.698
AGIWUR10016	WBGene00001215	Control	IL	0.104	0.03	0.778	0.771
AGIWUR10016	WBGene00001215	Heat-stress	IL	0.027	0.047	0.366	0.812
AGIWUR10016	WBGene00001215	Control	RIL	0.203	0.03	0.872	0.806
AGIWUR10016	WBGene00001215	Heat-stress	RIL	0.128	0.047	0.73	0.801
AGIWUR10016	WBGene00001215	Recovery	RIL	0.16	0.063	0.717	0.73
AGIWUR10017	WBGene00021076	Control	RIL	0.002	0.145	0.011	0.86
AGIWUR10017	WBGene00021076	Heat-stress	RIL	-0.137	0.287	-0.912	0.856
AGIWUR10017	WBGene00021076	Recovery	RIL	0.122	0.054	0.694	0.741
AGIWUR10017	WBGene00021076	Control	IL	-0.009	0.145	-0.069	0.946
AGIWUR10017	WBGene00021076	Heat-stress	IL	-0.226	0.287	-3.73	0.838
AGIWUR10017	WBGene00021076	Recovery	IL	-0.016	0.054	-0.436	0.741
AGIWUR10018	WBGene00008795	Control	IL	-0.258	0.443	-1.392	0.894
AGIWUR10018	WBGene00008795	Heat-stress	IL	0.136	0.023	0.855	0.88
AGIWUR10018	WBGene00008795	Recovery	IL	0.073	0.114	0.39	0.909
AGIWUR10018	WBGene00008795	Recovery	RIL	0.384	0.114	0.771	0.836
AGIWUR10018	WBGene00008795	Control	RIL	0.043	0.443	0.088	0.845
AGIWUR10018	WBGene00008795	Heat-stress	RIL	0.495	0.023	0.956	0.902
AGIWUR10019	WBGene00010953	Heat-stress	IL	-0.008	0.017	-1.006	0.843
AGIWUR10019	WBGene00010953	Recovery	IL	0.01	0.006	0.622	0.84
AGIWUR10019	WBGene00010953	Control	IL	-0.027	0.043	-1.72	0.909
AGIWUR10019	WBGene00010953	Control	RIL	0	0.043	0.004	0.827
AGIWUR10019	WBGene00010953	Recovery	RIL	0.022	0.006	0.774	0.707
AGIWUR10019	WBGene00010953	Heat-stress	RIL	0.017	0.017	0.502	0.883
AGIWUR1002	WBGene00010419	Heat-stress	IL	0.152	0.238	0.39	0.779
AGIWUR1002	WBGene00010419	Recovery	IL	0.125	0.285	0.305	0.723
AGIWUR1002	WBGene00010419	Recovery	RIL	1.224	0.285	0.811	0.727
AGIWUR1002	WBGene00010419	Control	IL	-1.704	1.967	-6.474	0.873
AGIWUR1002	WBGene00010419	Control	RIL	-0.416	1.967	-0.268	0.81
AGIWUR1002	WBGene00010419	Heat-stress	RIL	0.718	0.238	0.751	0.747
AGIWUR10020	WBGene00004855	Heat-stress	IL	-0.054	0.173	-0.459	0.737
AGIWUR10020	WBGene00004855	Recovery	IL	-0.002	0.073	-0.026	0.717
AGIWUR10020	WBGene00004855	Recovery	RIL	2.856	0.073	0.975	0.944
AGIWUR10020	WBGene00004855	Control	IL	-0.248	0.398	-1.65	0.873
AGIWUR10020	WBGene00004855	Control	RIL	1.397	0.398	0.778	0.905
AGIWUR10020	WBGene00004855	Heat-stress	RIL	2.133	0.173	0.925	0.929
AGIWUR10021		Heat-stress	IL	-0.166	0.213	-3.459	0.819
AGIWUR10021		Control	IL	-0.412	0.486	-5.625	0.833
AGIWUR10021		Control	RIL	-0.101	0.486	-0.264	0.904
AGIWUR10021		Heat-stress	RIL	0.223	0.213	0.511	0.87
AGIWUR10021		Recovery	RIL	0.094	0.406	0.188	0.78
AGIWUR10021		Recovery	IL	-0.316	0.406	-3.519	0.814
AGIWUR10022	WBGene00004749	Heat-stress	RIL	0.086	0.055	0.61	0.823
AGIWUR10022	WBGene00004749	Recovery	RIL	0.21	0.015	0.933	0.786
AGIWUR10022	WBGene00004749	Recovery	IL	0.036	0.015	0.705	0.724
AGIWUR10022	WBGene00004749	Control	RIL	-0.228	0.379	-1.509	0.883
AGIWUR10022	WBGene00004749	Control	IL	-0.306	0.379	-4.229	0.834
AGIWUR10022	WBGene00004749	Heat-stress	IL	0.012	0.055	0.183	0.824
AGIWUR10023	WBGene00011358	Control	RIL	0.014	0.004	0.767	0.872
AGIWUR10023	WBGene00011358	Heat-stress	RIL	0.009	0.014	0.394	0.806
AGIWUR10023	WBGene00011358	Recovery	RIL	0.055	0.01	0.843	0.928
AGIWUR10023	WBGene00011358	Recovery	IL	0.003	0.01	0.233	0.823
AGIWUR10023	WBGene00011358	Control	IL	0.008	0.004	0.654	0.802
AGIWUR10023	WBGene00011358	Heat-stress	IL	-0.004	0.014	-0.394	0.803
AGIWUR10024	WBGene00003735	Heat-stress	RIL	0.152	0.027	0.849	0.741
AGIWUR10024	WBGene00003735	Control	RIL	0.324	0.035	0.902	0.708
AGIWUR10024	WBGene00003735	Control	IL	0.135	0.035	0.793	0.876
AGIWUR10024	WBGene00003735	Recovery	RIL	0.148	0.025	0.858	0.837
AGIWUR10024	WBGene00003735	Recovery	IL	0.053	0.025	0.685	0.814
AGIWUR10024	WBGene00003735	Heat-stress	IL	0.058	0.027	0.68	0.824
AGIWUR10025	WBGene00007799	Heat-stress	RIL	-0.048	0.149	-0.473	0.784
AGIWUR10025	WBGene00007799	Recovery	RIL	0.122	0.02	0.859	0.879
AGIWUR10025	WBGene00007799	Control	RIL	-0.004	0.116	-0.036	0.756
AGIWUR10025	WBGene00007799	Control	IL	-0.064	0.116	-1.216	0.766
AGIWUR10025	WBGene00007799	Heat-stress	IL	-0.098	0.149	-1.909	0.758
AGIWUR10025	WBGene00007799	Recovery	IL	0.024	0.02	0.543	0.742
AGIWUR10026	WBGene00012845	Control	RIL	0.124	0.363	0.255	0.688
AGIWUR10026	WBGene00012845	Heat-stress	RIL	0.331	0.086	0.794	0.785
AGIWUR10026	WBGene00012845	Recovery	RIL	0.092	0.125	0.425	0.702
AGIWUR10026	WBGene00012845	Recovery	IL	-0.019	0.125	-0.181	0.831
AGIWUR10026	WBGene00012845	Control	IL	-0.197	0.363	-1.189	0.864
AGIWUR10026	WBGene00012845	Heat-stress	IL	-0.007	0.086	-0.086	0.824
AGIWUR10027	WBGene00004041	Heat-stress	RIL	3.103	0.065	0.98	0.66
AGIWUR10027	WBGene00004041	Control	RIL	3.369	0.139	0.961	0.653
AGIWUR10027	WBGene00004041	Control	IL	1.239	0.139	0.899	0.949
AGIWUR10027	WBGene00004041	Recovery	RIL	4.055	0.163	0.961	0.61
AGIWUR10027	WBGene00004041	Recovery	IL	0.481	0.163	0.747	0.954
AGIWUR10027	WBGene00004041	Heat-stress	IL	0.584	0.065	0.9	0.967
AGIWUR10028	WBGene00015044	Heat-stress	RIL	0.551	0.05	0.917	0.765
AGIWUR10028	WBGene00015044	Recovery	RIL	0.288	0.1	0.742	0.722
AGIWUR10028	WBGene00015044	Control	RIL	0.562	0.03	0.949	0.74
AGIWUR10028	WBGene00015044	Control	IL	0.24	0.03	0.889	0.828
AGIWUR10028	WBGene00015044	Heat-stress	IL	0.172	0.05	0.775	0.92
AGIWUR10028	WBGene00015044	Recovery	IL	0.077	0.1	0.435	0.748
AGIWUR10029	WBGene00013593	Heat-stress	RIL	0.357	0.09	0.798	0.885
AGIWUR10029	WBGene00013593	Recovery	RIL	0.203	0.082	0.713	0.784
AGIWUR10029	WBGene00013593	Recovery	IL	-0.048	0.082	-1.435	0.715
AGIWUR10029	WBGene00013593	Control	RIL	0.11	0.427	0.204	0.924
AGIWUR10029	WBGene00013593	Control	IL	-0.381	0.427	-8.4	0.849
AGIWUR10029	WBGene00013593	Heat-stress	IL	-0.036	0.09	-0.669	0.793
AGIWUR1003	WBGene00015668	Control	RIL	-0.126	0.606	-0.263	0.973
AGIWUR1003	WBGene00015668	Control	IL	-0.451	0.606	-2.897	0.981
AGIWUR1003	WBGene00015668	Heat-stress	IL	-0.076	0.172	-0.799	0.968
AGIWUR1003	WBGene00015668	Recovery	IL	-0.003	0.044	-0.079	0.92
AGIWUR1003	WBGene00015668	Recovery	RIL	0.397	0.044	0.901	0.98
AGIWUR1003	WBGene00015668	Heat-stress	RIL	0.388	0.172	0.693	0.966
AGIWUR10030	WBGene00003793	Heat-stress	IL	0.001	0.008	0.125	0.78
AGIWUR10030	WBGene00003793	Recovery	IL	-0.006	0.015	-0.654	0.745
AGIWUR10030	WBGene00003793	Recovery	RIL	0.118	0.015	0.89	0.921
AGIWUR10030	WBGene00003793	Control	IL	0.004	0.007	0.373	0.776
AGIWUR10030	WBGene00003793	Control	RIL	0.018	0.007	0.731	0.847
AGIWUR10030	WBGene00003793	Heat-stress	RIL	0.175	0.008	0.955	0.941
AGIWUR10031	WBGene00015583	Heat-stress	IL	-0.171	0.257	-1.995	0.816
AGIWUR10031	WBGene00015583	Recovery	IL	0.01	0.036	0.226	0.767
AGIWUR10031	WBGene00015583	Recovery	RIL	0.17	0.036	0.827	0.934
AGIWUR10031	WBGene00015583	Control	IL	-0.626	0.684	-10.735	0.871
AGIWUR10031	WBGene00015583	Control	RIL	-0.492	0.684	-2.561	0.927
AGIWUR10031	WBGene00015583	Heat-stress	RIL	-0.136	0.257	-1.117	0.906
AGIWUR10032	WBGene00022551	Heat-stress	IL	-0.103	0.116	-7.524	0.908
AGIWUR10032	WBGene00022551	Control	IL	-0.01	0.026	-0.694	0.733
AGIWUR10032	WBGene00022551	Recovery	IL	-0.027	0.046	-1.445	0.742
AGIWUR10032	WBGene00022551	Recovery	RIL	0.013	0.046	0.216	0.758
AGIWUR10032	WBGene00022551	Control	RIL	0.156	0.026	0.859	0.96
AGIWUR10032	WBGene00022551	Heat-stress	RIL	-0.086	0.116	-2.888	0.89
AGIWUR10033	WBGene00008107	Heat-stress	IL	-0.044	0.064	-2.271	0.826
AGIWUR10033	WBGene00008107	Recovery	IL	0.02	0.008	0.7	0.798
AGIWUR10033	WBGene00008107	Control	IL	0.011	0.03	0.276	0.856
AGIWUR10033	WBGene00008107	Control	RIL	0.433	0.03	0.936	0.97
AGIWUR10033	WBGene00008107	Heat-stress	RIL	-0.015	0.064	-0.297	0.73
AGIWUR10033	WBGene00008107	Recovery	RIL	0.128	0.008	0.938	0.828
AGIWUR10034	WBGene00044003	Control	RIL	0.226	0.53	0.299	0.902
AGIWUR10034	WBGene00044003	Heat-stress	RIL	-0.042	0.539	-0.085	0.817
AGIWUR10034	WBGene00044003	Recovery	RIL	0.391	0.054	0.879	0.818
AGIWUR10034	WBGene00044003	Recovery	IL	0.068	0.054	0.559	0.833
AGIWUR10034	WBGene00044003	Control	IL	-0.279	0.53	-1.117	0.882
AGIWUR10034	WBGene00044003	Heat-stress	IL	-0.438	0.539	-4.304	0.813
AGIWUR10035	WBGene00019537	Heat-stress	RIL	-0.355	0.579	-1.585	0.879
AGIWUR10035	WBGene00019537	Recovery	RIL	0.007	0.243	0.028	0.844
AGIWUR10035	WBGene00019537	Control	RIL	-0.157	0.616	-0.341	0.928
AGIWUR10035	WBGene00019537	Control	IL	-0.438	0.616	-2.458	0.809
AGIWUR10035	WBGene00019537	Recovery	IL	-0.068	0.243	-0.392	0.725
AGIWUR10035	WBGene00019537	Heat-stress	IL	-0.343	0.579	-1.454	0.83
AGIWUR10036		Heat-stress	RIL	1.501	0.759	0.664	0.724
AGIWUR10036		Recovery	RIL	-3.163	4.607	-2.19	0.712
AGIWUR10036		Recovery	IL	-3.024	4.607	-1.911	0.787
AGIWUR10036		Control	RIL	-1.173	2.482	-0.896	0.75
AGIWUR10036		Control	IL	-0.242	2.482	-0.108	0.856
AGIWUR10036		Heat-stress	IL	1.302	0.759	0.632	0.837
AGIWUR10037		Heat-stress	RIL	0.053	0.079	0.403	0.946
AGIWUR10037		Recovery	RIL	0.177	0.023	0.886	0.944
AGIWUR10037		Recovery	IL	-0.005	0.023	-0.316	0.797
AGIWUR10037		Control	RIL	-0.412	0.605	-2.126	0.964
AGIWUR10037		Control	IL	-0.595	0.605	-59.71	0.978
AGIWUR10037		Heat-stress	IL	-0.07	0.079	-7.346	0.874
AGIWUR10038	WBGene00009772	Heat-stress	RIL	0.168	0.008	0.954	0.769
AGIWUR10038	WBGene00009772	Control	RIL	0.127	0.145	0.467	0.903
AGIWUR10038	WBGene00009772	Control	IL	0.018	0.145	0.109	0.768
AGIWUR10038	WBGene00009772	Recovery	RIL	0.044	0.293	0.131	0.74
AGIWUR10038	WBGene00009772	Recovery	IL	-0.223	0.293	-3.218	0.746
AGIWUR10038	WBGene00009772	Heat-stress	IL	0.094	0.008	0.92	0.75
AGIWUR10039	WBGene00002000	Heat-stress	RIL	0.271	0.053	0.836	0.809
AGIWUR10039	WBGene00002000	Recovery	RIL	0.496	0.102	0.829	0.804
AGIWUR10039	WBGene00002000	Recovery	IL	0.064	0.102	0.386	0.762
AGIWUR10039	WBGene00002000	Control	RIL	0.315	0.172	0.648	0.828
AGIWUR10039	WBGene00002000	Control	IL	0.014	0.172	0.078	0.738
AGIWUR10039	WBGene00002000	Heat-stress	IL	0.123	0.053	0.699	0.744
AGIWUR1004	WBGene00010414	Heat-stress	RIL	0.877	0.473	0.65	0.972
AGIWUR1004	WBGene00010414	Recovery	RIL	0.806	0.162	0.833	0.981
AGIWUR1004	WBGene00010414	Recovery	IL	-0.053	0.162	-0.494	0.957
AGIWUR1004	WBGene00010414	Control	RIL	-0.504	1.749	-0.405	0.955
AGIWUR1004	WBGene00010414	Control	IL	-1.548	1.749	-7.699	0.988
AGIWUR1004	WBGene00010414	Heat-stress	IL	-0.341	0.473	-2.594	0.975
AGIWUR10040	WBGene00013385	Heat-stress	RIL	0.156	0.352	0.307	0.786
AGIWUR10040	WBGene00013385	Control	RIL	0.068	0.385	0.151	0.778
AGIWUR10040	WBGene00013385	Recovery	RIL	0.515	0.08	0.865	0.693
AGIWUR10040	WBGene00013385	Recovery	IL	0.189	0.08	0.702	0.743
AGIWUR10040	WBGene00013385	Control	IL	-0.252	0.385	-1.901	0.799
AGIWUR10040	WBGene00013385	Heat-stress	IL	-0.039	0.352	-0.126	0.775
AGIWUR10041		Heat-stress	RIL	0.113	0.071	0.614	0.768
AGIWUR10041		Recovery	RIL	0.09	0.182	0.331	0.763
AGIWUR10041		Control	RIL	0.032	0.274	0.104	0.856
AGIWUR10041		Control	IL	-0.136	0.274	-0.985	0.797
AGIWUR10041		Heat-stress	IL	0.025	0.071	0.263	0.763
AGIWUR10041		Recovery	IL	-0.083	0.182	-0.839	0.754
AGIWUR10042	WBGene00003546	Control	IL	-0.207	0.278	-2.915	0.87
AGIWUR10042	WBGene00003546	Heat-stress	IL	0.007	0.049	0.123	0.797
AGIWUR10042	WBGene00003546	Recovery	IL	0.046	0.049	0.486	0.813
AGIWUR10042	WBGene00003546	Recovery	RIL	0.361	0.049	0.88	0.655
AGIWUR10042	WBGene00003546	Control	RIL	0.088	0.278	0.241	0.739
AGIWUR10042	WBGene00003546	Heat-stress	RIL	0.37	0.049	0.883	0.71
AGIWUR10043	WBGene00019069	Heat-stress	IL	-0.103	0.143	-2.604	0.804
AGIWUR10043	WBGene00019069	Control	IL	-0.187	0.283	-1.936	0.798
AGIWUR10043	WBGene00019069	Control	RIL	0.11	0.283	0.28	0.882
AGIWUR10043	WBGene00019069	Recovery	IL	-0.03	0.068	-0.793	0.67
AGIWUR10043	WBGene00019069	Recovery	RIL	0.311	0.068	0.819	0.875
AGIWUR10043	WBGene00019069	Heat-stress	RIL	0.149	0.143	0.51	0.85
AGIWUR10044	WBGene00005211	Heat-stress	IL	0.073	0.014	0.835	0.791
AGIWUR10044	WBGene00005211	Recovery	IL	-0.248	0.282	-7.274	0.917
AGIWUR10044	WBGene00005211	Control	IL	-0.031	0.059	-1.15	0.827
AGIWUR10044	WBGene00005211	Control	RIL	0.008	0.059	0.115	0.843
AGIWUR10044	WBGene00005211	Heat-stress	RIL	0.082	0.014	0.85	0.803
AGIWUR10044	WBGene00005211	Recovery	RIL	-0.174	0.282	-1.624	0.833
AGIWUR10045	WBGene00010258	Heat-stress	IL	0.014	0.06	0.192	0.833
AGIWUR10045	WBGene00010258	Recovery	IL	0.164	0.168	0.493	0.717
AGIWUR10045	WBGene00010258	Recovery	RIL	0.524	0.168	0.757	0.759
AGIWUR10045	WBGene00010258	Control	IL	0.021	0.341	0.057	0.754
AGIWUR10045	WBGene00010258	Control	RIL	0.245	0.341	0.419	0.813
AGIWUR10045	WBGene00010258	Heat-stress	RIL	0.129	0.06	0.681	0.766
AGIWUR10046	WBGene00044199	Control	IL	0.005	0.012	0.289	0.852
AGIWUR10046	WBGene00044199	Control	RIL	0.002	0.012	0.144	0.719
AGIWUR10046	WBGene00044199	Heat-stress	RIL	0.075	0.028	0.731	0.808
AGIWUR10046	WBGene00044199	Recovery	RIL	0.033	0.011	0.744	0.763
AGIWUR10046	WBGene00044199	Recovery	IL	0.001	0.011	0.086	0.802
AGIWUR10046	WBGene00044199	Heat-stress	IL	0.003	0.028	0.089	0.781
AGIWUR10047		Heat-stress	RIL	0.069	0.108	0.389	0.769
AGIWUR10047		Recovery	RIL	0.063	0.053	0.546	0.732
AGIWUR10047		Recovery	IL	0.026	0.053	0.334	0.722
AGIWUR10047		Control	RIL	-0.056	0.165	-0.512	0.773
AGIWUR10047		Control	IL	-0.098	0.165	-1.473	0.757
AGIWUR10047		Heat-stress	IL	-0.037	0.108	-0.528	0.751
AGIWUR10048	WBGene00016063	Heat-stress	RIL	0.267	0.054	0.831	0.82
AGIWUR10048	WBGene00016063	Recovery	RIL	0.427	0.083	0.837	0.731
AGIWUR10048	WBGene00016063	Recovery	IL	0.042	0.083	0.335	0.729
AGIWUR10048	WBGene00016063	Control	RIL	0.322	0.04	0.889	0.769
AGIWUR10048	WBGene00016063	Control	IL	0.065	0.04	0.617	0.763
AGIWUR10048	WBGene00016063	Heat-stress	IL	0.056	0.054	0.511	0.8
AGIWUR10049	WBGene00000006	Heat-stress	RIL	0.279	0.03	0.904	0.816
AGIWUR10049	WBGene00000006	Control	RIL	0.128	0.072	0.641	0.817
AGIWUR10049	WBGene00000006	Recovery	RIL	0.153	0.069	0.69	0.838
AGIWUR10049	WBGene00000006	Recovery	IL	-0.02	0.069	-0.416	0.721
AGIWUR10049	WBGene00000006	Control	IL	0.051	0.072	0.417	0.825
AGIWUR10049	WBGene00000006	Heat-stress	IL	0.023	0.03	0.441	0.779
AGIWUR1005	WBGene00021112	Heat-stress	RIL	0.119	0.027	0.816	0.833
AGIWUR1005	WBGene00021112	Recovery	RIL	0.052	0.161	0.244	0.729
AGIWUR1005	WBGene00021112	Control	RIL	0.059	0.156	0.273	0.899
AGIWUR1005	WBGene00021112	Control	IL	-0.101	0.156	-1.809	0.836
AGIWUR1005	WBGene00021112	Heat-stress	IL	0.026	0.027	0.49	0.755
AGIWUR1005	WBGene00021112	Recovery	IL	-0.135	0.161	-5.164	0.855
AGIWUR10050		Heat-stress	RIL	0.018	0.043	0.297	0.776
AGIWUR10050		Recovery	RIL	0.202	0.031	0.866	0.926
AGIWUR10050		Recovery	IL	-0.001	0.031	-0.05	0.739
AGIWUR10050		Control	RIL	0.263	0.162	0.618	0.942
AGIWUR10050		Control	IL	-0.135	0.162	-5.074	0.832
AGIWUR10050		Heat-stress	IL	0.011	0.043	0.198	0.779
AGIWUR10051		Heat-stress	RIL	0.027	0.006	0.817	0.836
AGIWUR10051		Control	RIL	0.841	0.032	0.963	0.996
AGIWUR10051		Recovery	RIL	0.115	0.051	0.69	0.939
AGIWUR10051		Recovery	IL	-0.033	0.051	-1.826	0.803
AGIWUR10051		Control	IL	-0.019	0.032	-1.455	0.815
AGIWUR10051		Heat-stress	IL	0.018	0.006	0.751	0.739
AGIWUR10052	WBGene00005377	Heat-stress	RIL	0.011	0.011	0.484	0.777
AGIWUR10052	WBGene00005377	Recovery	RIL	0.065	0.016	0.803	0.945
AGIWUR10052	WBGene00005377	Control	RIL	1.079	0.003	0.997	0.996
AGIWUR10052	WBGene00005377	Control	IL	0.01	0.003	0.755	0.846
AGIWUR10052	WBGene00005377	Recovery	IL	-0.003	0.016	-0.258	0.783
AGIWUR10052	WBGene00005377	Heat-stress	IL	0	0.011	0.021	0.782
AGIWUR10053	WBGene00015806	Heat-stress	RIL	0.119	0.038	0.758	0.827
AGIWUR10053	WBGene00015806	Recovery	RIL	0.125	0.009	0.935	0.663
AGIWUR10053	WBGene00015806	Recovery	IL	0.026	0.009	0.753	0.731
AGIWUR10053	WBGene00015806	Control	RIL	0.245	0.016	0.937	0.894
AGIWUR10053	WBGene00015806	Control	IL	0.023	0.016	0.584	0.782
AGIWUR10053	WBGene00015806	Heat-stress	IL	-0.009	0.038	-0.323	0.804
AGIWUR10054	WBGene00015635	Control	RIL	0.363	0.101	0.782	0.914
AGIWUR10054	WBGene00015635	Control	IL	-0.062	0.101	-1.599	0.773
AGIWUR10054	WBGene00015635	Heat-stress	IL	0.031	0.011	0.732	0.764
AGIWUR10054	WBGene00015635	Recovery	IL	0.027	0.006	0.832	0.754
AGIWUR10054	WBGene00015635	Recovery	RIL	0.414	0.006	0.987	0.856
AGIWUR10054	WBGene00015635	Heat-stress	RIL	0.228	0.011	0.952	0.762
AGIWUR10055	WBGene00021394	Heat-stress	IL	0.006	0.083	0.07	0.698
AGIWUR10055	WBGene00021394	Recovery	IL	0.032	0.036	0.478	0.678
AGIWUR10055	WBGene00021394	Recovery	RIL	0.04	0.036	0.53	0.778
AGIWUR10055	WBGene00021394	Control	IL	-0.049	0.098	-0.998	0.756
AGIWUR10055	WBGene00021394	Control	RIL	0.358	0.098	0.786	0.939
AGIWUR10055	WBGene00021394	Heat-stress	RIL	-0.024	0.083	-0.402	0.763
AGIWUR10056		Heat-stress	IL	-0.008	0.017	-0.893	0.802
AGIWUR10056		Recovery	IL	0.001	0.012	0.072	0.817
AGIWUR10056		Recovery	RIL	0.046	0.012	0.79	0.9
AGIWUR10056		Control	IL	-0.029	0.04	-2.545	0.936
AGIWUR10056		Control	RIL	0.124	0.04	0.756	0.949
AGIWUR10056		Heat-stress	RIL	0.023	0.017	0.577	0.878
AGIWUR10057	WBGene00016142	Heat-stress	IL	0.006	0.058	0.096	0.851
AGIWUR10057	WBGene00016142	Control	IL	-0.292	0.368	-3.806	0.892
AGIWUR10057	WBGene00016142	Recovery	IL	0.017	0.052	0.246	0.877
AGIWUR10057	WBGene00016142	Recovery	RIL	0.193	0.052	0.788	0.76
AGIWUR10057	WBGene00016142	Control	RIL	-0.229	0.368	-1.649	0.721
AGIWUR10057	WBGene00016142	Heat-stress	RIL	0.172	0.058	0.746	0.814
AGIWUR10058	WBGene00022418	Heat-stress	IL	-0.454	0.476	-21.256	0.916
AGIWUR10058	WBGene00022418	Recovery	IL	0.002	0.016	0.095	0.704
AGIWUR10058	WBGene00022418	Control	IL	-0.251	0.274	-10.942	0.886
AGIWUR10058	WBGene00022418	Control	RIL	0.47	0.274	0.631	0.958
AGIWUR10058	WBGene00022418	Heat-stress	RIL	-0.359	0.476	-3.064	0.908
AGIWUR10058	WBGene00022418	Recovery	RIL	0.145	0.016	0.899	0.847
AGIWUR10059	WBGene00014793	Control	RIL	0.057	0.548	0.094	0.928
AGIWUR10059	WBGene00014793	Heat-stress	RIL	0.769	0.029	0.964	0.945
AGIWUR10059	WBGene00014793	Recovery	RIL	0.336	0.023	0.935	0.902
AGIWUR10059	WBGene00014793	Recovery	IL	0.004	0.023	0.153	0.819
AGIWUR10059	WBGene00014793	Control	IL	-0.536	0.548	-44.775	0.962
AGIWUR10059	WBGene00014793	Heat-stress	IL	-0.003	0.029	-0.116	0.787
AGIWUR1006	WBGene00001820	Heat-stress	RIL	-0.063	0.221	-0.396	0.77
AGIWUR1006	WBGene00001820	Control	RIL	-0.179	0.423	-0.731	0.74
AGIWUR1006	WBGene00001820	Control	IL	-0.289	0.423	-2.147	0.853
AGIWUR1006	WBGene00001820	Recovery	RIL	0.18	0.109	0.623	0.728
AGIWUR1006	WBGene00001820	Recovery	IL	0.002	0.109	0.021	0.741
AGIWUR1006	WBGene00001820	Heat-stress	IL	-0.057	0.221	-0.345	0.723
AGIWUR10060	WBGene00009268	Heat-stress	RIL	0.517	0.128	0.802	0.958
AGIWUR10060	WBGene00009268	Recovery	RIL	0.335	0.576	0.368	0.761
AGIWUR10060	WBGene00009268	Control	RIL	1.095	0.046	0.96	0.889
AGIWUR10060	WBGene00009268	Control	IL	0.372	0.046	0.89	0.879
AGIWUR10060	WBGene00009268	Heat-stress	IL	0.088	0.128	0.407	0.923
AGIWUR10060	WBGene00009268	Recovery	IL	-0.353	0.576	-1.589	0.866
AGIWUR10061	WBGene00000884	Heat-stress	RIL	0.115	0.133	0.463	0.848
AGIWUR10061	WBGene00000884	Recovery	RIL	0.109	0.342	0.242	0.783
AGIWUR10061	WBGene00000884	Recovery	IL	-0.292	0.342	-5.891	0.782
AGIWUR10061	WBGene00000884	Control	RIL	0.256	0.163	0.611	0.816
AGIWUR10061	WBGene00000884	Control	IL	-0.045	0.163	-0.384	0.755
AGIWUR10061	WBGene00000884	Heat-stress	IL	-0.082	0.133	-1.599	0.805
AGIWUR10062	WBGene00045246	Control	RIL	0.235	0.038	0.862	0.808
AGIWUR10062	WBGene00045246	Control	IL	0.191	0.038	0.835	0.8
AGIWUR10062	WBGene00045246	Heat-stress	RIL	0.272	0.068	0.8	0.756
AGIWUR10062	WBGene00045246	Recovery	RIL	0.276	0.044	0.861	0.758
AGIWUR10062	WBGene00045246	Recovery	IL	0.078	0.044	0.637	0.747
AGIWUR10062	WBGene00045246	Heat-stress	IL	0.066	0.068	0.491	0.769
AGIWUR10063	WBGene00017121	Heat-stress	RIL	0.125	0.024	0.837	0.763
AGIWUR10063	WBGene00017121	Recovery	RIL	0.038	0.087	0.302	0.696
AGIWUR10063	WBGene00017121	Control	RIL	-0.198	0.347	-1.319	0.769
AGIWUR10063	WBGene00017121	Control	IL	-0.156	0.347	-0.819	0.748
AGIWUR10063	WBGene00017121	Heat-stress	IL	0.063	0.024	0.72	0.833
AGIWUR10063	WBGene00017121	Recovery	IL	0.031	0.087	0.265	0.776
AGIWUR10064	WBGene00022144	Heat-stress	RIL	0.063	0.071	0.469	0.786
AGIWUR10064	WBGene00022144	Recovery	RIL	0.088	0.07	0.557	0.722
AGIWUR10064	WBGene00022144	Recovery	IL	0.019	0.07	0.215	0.738
AGIWUR10064	WBGene00022144	Control	RIL	-0.066	0.175	-0.602	0.769
AGIWUR10064	WBGene00022144	Control	IL	-0.04	0.175	-0.301	0.746
AGIWUR10064	WBGene00022144	Heat-stress	IL	0.025	0.071	0.263	0.8
AGIWUR10065		Control	RIL	0.309	0.727	0.298	0.768
AGIWUR10065		Heat-stress	RIL	-0.69	1.533	-0.82	0.751
AGIWUR10065		Recovery	RIL	0.55	0.233	0.703	0.715
AGIWUR10065		Recovery	IL	0.184	0.233	0.442	0.795
AGIWUR10065		Control	IL	0.025	0.727	0.034	0.773
AGIWUR10065		Heat-stress	IL	-1.188	1.533	-3.438	0.799
AGIWUR10066		Heat-stress	RIL	-0.323	0.736	-0.784	0.725
AGIWUR10066		Control	RIL	0.106	0.297	0.263	0.756
AGIWUR10066		Control	IL	-0.065	0.297	-0.282	0.743
AGIWUR10066		Heat-stress	IL	-0.581	0.736	-3.75	0.77
AGIWUR10066		Recovery	IL	-0.05	0.13	-0.634	0.799
AGIWUR10066		Recovery	RIL	0.247	0.13	0.656	0.717
AGIWUR10067	WBGene00018859	Heat-stress	IL	-0.077	0.091	-5.518	0.847
AGIWUR10067	WBGene00018859	Recovery	IL	0	0.038	-0.008	0.851
AGIWUR10067	WBGene00018859	Recovery	RIL	0.455	0.038	0.922	0.86
AGIWUR10067	WBGene00018859	Control	IL	-0.094	0.136	-2.262	0.839
AGIWUR10067	WBGene00018859	Control	RIL	0.327	0.136	0.707	0.843
AGIWUR10067	WBGene00018859	Heat-stress	RIL	0.174	0.091	0.658	0.824
AGIWUR10068	WBGene00022252	Heat-stress	IL	0.075	0.022	0.773	0.823
AGIWUR10068	WBGene00022252	Control	IL	-0.083	0.366	-0.293	0.764
AGIWUR10068	WBGene00022252	Recovery	IL	-0.089	0.13	-2.167	0.784
AGIWUR10068	WBGene00022252	Recovery	RIL	0.171	0.13	0.569	0.724
AGIWUR10068	WBGene00022252	Control	RIL	-0.063	0.366	-0.209	0.726
AGIWUR10068	WBGene00022252	Heat-stress	RIL	0.422	0.022	0.951	0.791
AGIWUR10069	WBGene00017019	Heat-stress	IL	0.883	0.142	0.861	0.835
AGIWUR10069	WBGene00017019	Recovery	IL	0.865	0.471	0.647	0.845
AGIWUR10069	WBGene00017019	Control	IL	1.805	0.171	0.914	0.758
AGIWUR10069	WBGene00017019	Control	RIL	4.933	0.171	0.967	0.785
AGIWUR10069	WBGene00017019	Recovery	RIL	3.767	0.471	0.889	0.648
AGIWUR10069	WBGene00017019	Heat-stress	RIL	2.939	0.142	0.954	0.703
AGIWUR1007	WBGene00005982	Heat-stress	IL	-0.093	0.167	-1.244	0.955
AGIWUR1007	WBGene00005982	Recovery	IL	0.05	0.022	0.692	0.928
AGIWUR1007	WBGene00005982	Recovery	RIL	0.289	0.022	0.929	0.953
AGIWUR1007	WBGene00005982	Control	IL	0.053	0.082	0.393	0.978
AGIWUR1007	WBGene00005982	Control	RIL	0.004	0.082	0.041	0.925
AGIWUR1007	WBGene00005982	Heat-stress	RIL	0.038	0.167	0.185	0.931
AGIWUR10070	WBGene00015495	Control	IL	-0.732	0.817	-8.632	0.811
AGIWUR10070	WBGene00015495	Control	RIL	-0.414	0.817	-1.029	0.748
AGIWUR10070	WBGene00015495	Heat-stress	RIL	0.331	0.062	0.843	0.838
AGIWUR10070	WBGene00015495	Recovery	RIL	0.318	0.072	0.816	0.748
AGIWUR10070	WBGene00015495	Recovery	IL	0.018	0.072	0.203	0.805
AGIWUR10070	WBGene00015495	Heat-stress	IL	0.019	0.062	0.24	0.789
AGIWUR10071	WBGene00016899	Heat-stress	RIL	0.16	0.073	0.687	0.893
AGIWUR10071	WBGene00016899	Recovery	RIL	0.178	0.011	0.939	0.88
AGIWUR10071	WBGene00016899	Recovery	IL	0.007	0.011	0.384	0.737
AGIWUR10071	WBGene00016899	Control	RIL	-0.014	0.28	-0.054	0.933
AGIWUR10071	WBGene00016899	Control	IL	-0.257	0.28	-10.971	0.881
AGIWUR10071	WBGene00016899	Heat-stress	IL	-0.055	0.073	-3.162	0.773
AGIWUR10072	WBGene00018660	Heat-stress	RIL	2.714	0.087	0.969	0.635
AGIWUR10072	WBGene00018660	Recovery	RIL	1.778	0.072	0.961	0.642
AGIWUR10072	WBGene00018660	Recovery	IL	0.337	0.072	0.823	0.976
AGIWUR10072	WBGene00018660	Control	RIL	1.552	0.071	0.956	0.71
AGIWUR10072	WBGene00018660	Control	IL	0.178	0.071	0.715	0.958
AGIWUR10072	WBGene00018660	Heat-stress	IL	0.531	0.087	0.859	0.972
AGIWUR10073	WBGene00006591	Heat-stress	RIL	0.639	0.286	0.691	0.754
AGIWUR10073	WBGene00006591	Control	RIL	-1.204	2.382	-1.021	0.726
AGIWUR10073	WBGene00006591	Recovery	RIL	1.069	0.379	0.738	0.818
AGIWUR10073	WBGene00006591	Recovery	IL	-0.115	0.379	-0.437	0.761
AGIWUR10073	WBGene00006591	Control	IL	-2.155	2.382	-9.509	0.898
AGIWUR10073	WBGene00006591	Heat-stress	IL	-0.017	0.286	-0.062	0.73
AGIWUR10074		Heat-stress	RIL	-0.994	1.041	-21.182	0.928
AGIWUR10074		Recovery	RIL	0.001	0.085	0.016	0.76
AGIWUR10074		Control	RIL	0.09	0.025	0.782	0.946
AGIWUR10074		Control	IL	0.067	0.025	0.727	0.799
AGIWUR10074		Heat-stress	IL	-1.009	1.041	-30.823	0.941
AGIWUR10074		Recovery	IL	-0.019	0.085	-0.298	0.708
AGIWUR10075	WBGene00044805	Heat-stress	RIL	0.417	0.282	0.597	0.809
AGIWUR10075	WBGene00044805	Recovery	RIL	0.513	0.21	0.71	0.698
AGIWUR10075	WBGene00044805	Recovery	IL	0.188	0.21	0.473	0.765
AGIWUR10075	WBGene00044805	Control	RIL	0.444	0.272	0.62	0.732
AGIWUR10075	WBGene00044805	Control	IL	0.453	0.272	0.625	0.802
AGIWUR10075	WBGene00044805	Heat-stress	IL	0.135	0.282	0.325	0.795
AGIWUR10076		Heat-stress	RIL	0.768	0.251	0.754	0.8
AGIWUR10076		Control	RIL	1.054	0.136	0.885	0.752
AGIWUR10076		Recovery	RIL	1.118	0.244	0.821	0.744
AGIWUR10076		Recovery	IL	-0.02	0.244	-0.092	0.864
AGIWUR10076		Control	IL	0.035	0.136	0.204	0.867
AGIWUR10076		Heat-stress	IL	-0.132	0.251	-1.103	0.829
AGIWUR10077	WBGene00044431	Heat-stress	RIL	0.119	0.021	0.852	0.807
AGIWUR10077	WBGene00044431	Recovery	RIL	0.009	0.133	0.062	0.72
AGIWUR10077	WBGene00044431	Control	RIL	0.074	0.017	0.815	0.771
AGIWUR10077	WBGene00044431	Control	IL	0.047	0.017	0.736	0.815
AGIWUR10077	WBGene00044431	Recovery	IL	-0.089	0.133	-2.024	0.71
AGIWUR10077	WBGene00044431	Heat-stress	IL	0.035	0.021	0.631	0.725
AGIWUR10078	WBGene00010525	Heat-stress	RIL	-0.656	1.17	-1.278	0.841
AGIWUR10078	WBGene00010525	Recovery	RIL	0.203	0.251	0.446	0.689
AGIWUR10078	WBGene00010525	Recovery	IL	0.009	0.251	0.035	0.833
AGIWUR10078	WBGene00010525	Control	RIL	0.3	0.132	0.694	0.778
AGIWUR10078	WBGene00010525	Control	IL	0.19	0.132	0.59	0.826
AGIWUR10078	WBGene00010525	Heat-stress	IL	-0.986	1.17	-5.344	0.826
AGIWUR10079	WBGene00018495	Control	RIL	0.347	0.26	0.572	0.756
AGIWUR10079	WBGene00018495	Control	IL	0.152	0.26	0.369	0.791
AGIWUR10079	WBGene00018495	Heat-stress	IL	0.044	0.245	0.153	0.828
AGIWUR10079	WBGene00018495	Recovery	IL	0.111	0.101	0.522	0.821
AGIWUR10079	WBGene00018495	Recovery	RIL	0.386	0.101	0.792	0.697
AGIWUR10079	WBGene00018495	Heat-stress	RIL	0.244	0.245	0.498	0.753
AGIWUR1008		Heat-stress	IL	-0.183	0.291	-1.706	0.78
AGIWUR1008		Recovery	IL	0.07	0.077	0.478	0.793
AGIWUR1008		Control	IL	0.088	0.278	0.241	0.736
AGIWUR1008		Control	RIL	0.412	0.278	0.597	0.737
AGIWUR1008		Heat-stress	RIL	0.191	0.291	0.397	0.757
AGIWUR1008		Recovery	RIL	0.346	0.077	0.818	0.707
AGIWUR10080	WBGene00005626	Heat-stress	IL	-0.001	0.009	-0.065	0.793
AGIWUR10080	WBGene00005626	Recovery	IL	0.009	0.004	0.695	0.827
AGIWUR10080	WBGene00005626	Recovery	RIL	0.014	0.004	0.781	0.768
AGIWUR10080	WBGene00005626	Control	IL	0.003	0.008	0.299	0.818
AGIWUR10080	WBGene00005626	Control	RIL	0.027	0.008	0.774	0.872
AGIWUR10080	WBGene00005626	Heat-stress	RIL	0.012	0.009	0.581	0.828
AGIWUR10081	WBGene00009337	Control	IL	-0.124	0.194	-1.786	0.779
AGIWUR10081	WBGene00009337	Heat-stress	IL	0.061	0.018	0.767	0.743
AGIWUR10081	WBGene00009337	Recovery	IL	-0.024	0.093	-0.345	0.777
AGIWUR10081	WBGene00009337	Recovery	RIL	0.11	0.093	0.54	0.76
AGIWUR10081	WBGene00009337	Control	RIL	-0.026	0.194	-0.154	0.8
AGIWUR10081	WBGene00009337	Heat-stress	RIL	0.101	0.018	0.845	0.803
AGIWUR10082	WBGene00016354	Heat-stress	IL	-0.054	0.172	-0.455	0.809
AGIWUR10082	WBGene00016354	Control	IL	0.031	0.135	0.186	0.82
AGIWUR10082	WBGene00016354	Control	RIL	0.617	0.135	0.82	0.925
AGIWUR10082	WBGene00016354	Heat-stress	RIL	0.57	0.172	0.768	0.901
AGIWUR10082	WBGene00016354	Recovery	RIL	0.609	0.113	0.843	0.892
AGIWUR10082	WBGene00016354	Recovery	IL	-0.068	0.113	-1.525	0.782
AGIWUR10083		Heat-stress	RIL	0.014	0.01	0.578	0.935
AGIWUR10083		Recovery	RIL	0.014	0.001	0.95	0.782
AGIWUR10083		Recovery	IL	0.015	0.001	0.953	0.813
AGIWUR10083		Control	RIL	-0.012	0.038	-0.491	0.869
AGIWUR10083		Control	IL	-0.025	0.038	-1.986	0.848
AGIWUR10083		Heat-stress	IL	0.001	0.01	0.049	0.785
AGIWUR10084	WBGene00015438	Heat-stress	RIL	0.096	0.238	0.287	0.947
AGIWUR10084	WBGene00015438	Control	RIL	0.213	0.372	0.364	0.95
AGIWUR10084	WBGene00015438	Recovery	RIL	0.203	0.061	0.768	0.95
AGIWUR10084	WBGene00015438	Recovery	IL	-0.036	0.061	-1.46	0.818
AGIWUR10084	WBGene00015438	Control	IL	-0.355	0.372	-21.078	0.938
AGIWUR10084	WBGene00015438	Heat-stress	IL	-0.211	0.238	-8.007	0.914
AGIWUR10085	WBGene00007013	Heat-stress	RIL	-0.136	0.213	-1.775	0.82
AGIWUR10085	WBGene00007013	Recovery	RIL	0.029	0.032	0.476	0.773
AGIWUR10085	WBGene00007013	Control	RIL	0.066	0.026	0.719	0.834
AGIWUR10085	WBGene00007013	Control	IL	0.024	0.026	0.478	0.761
AGIWUR10085	WBGene00007013	Recovery	IL	-0.007	0.032	-0.298	0.826
AGIWUR10085	WBGene00007013	Heat-stress	IL	-0.176	0.213	-4.734	0.764
AGIWUR10086		Heat-stress	RIL	-0.002	0.204	-0.01	0.792
AGIWUR10086		Recovery	RIL	0.08	0.088	0.478	0.734
AGIWUR10086		Recovery	IL	-0.023	0.088	-0.351	0.802
AGIWUR10086		Control	RIL	0.072	0.139	0.341	0.851
AGIWUR10086		Control	IL	-0.109	0.139	-3.724	0.866
AGIWUR10086		Heat-stress	IL	-0.18	0.204	-7.505	0.839
AGIWUR10087	WBGene00009119	Control	RIL	-0.164	0.346	-0.903	0.857
AGIWUR10087	WBGene00009119	Heat-stress	RIL	0.077	0.046	0.625	0.757
AGIWUR10087	WBGene00009119	Recovery	RIL	0.079	0.056	0.586	0.767
AGIWUR10087	WBGene00009119	Recovery	IL	-0.001	0.056	-0.027	0.716
AGIWUR10087	WBGene00009119	Control	IL	-0.287	0.346	-4.846	0.796
AGIWUR10087	WBGene00009119	Heat-stress	IL	0.001	0.046	0.031	0.746
AGIWUR10088	WBGene00020175	Heat-stress	RIL	0.141	0.039	0.785	0.754
AGIWUR10088	WBGene00020175	Recovery	RIL	0.105	0.042	0.715	0.756
AGIWUR10088	WBGene00020175	Control	RIL	0.08	0.133	0.377	0.801
AGIWUR10088	WBGene00020175	Control	IL	-0.089	0.133	-2.075	0.819
AGIWUR10088	WBGene00020175	Recovery	IL	-0.019	0.042	-0.814	0.818
AGIWUR10088	WBGene00020175	Heat-stress	IL	-0.014	0.039	-0.587	0.801
AGIWUR10089	WBGene00009304	Heat-stress	RIL	0.187	0.082	0.697	0.792
AGIWUR10089	WBGene00009304	Recovery	RIL	0.274	0.039	0.875	0.682
AGIWUR10089	WBGene00009304	Recovery	IL	0.046	0.039	0.539	0.721
AGIWUR10089	WBGene00009304	Control	RIL	-0.247	0.611	-0.678	0.729
AGIWUR10089	WBGene00009304	Control	IL	-0.544	0.611	-8.14	0.837
AGIWUR10089	WBGene00009304	Heat-stress	IL	0.057	0.082	0.41	0.799
AGIWUR1009	WBGene00004182	Heat-stress	RIL	0.716	0.154	0.823	0.909
AGIWUR1009	WBGene00004182	Recovery	RIL	0.559	0.128	0.814	0.843
AGIWUR1009	WBGene00004182	Recovery	IL	-0.092	0.128	-2.555	0.73
AGIWUR1009	WBGene00004182	Control	RIL	-0.41	1.037	-0.654	0.849
AGIWUR1009	WBGene00004182	Control	IL	-0.966	1.037	-13.551	0.931
AGIWUR1009	WBGene00004182	Heat-stress	IL	-0.073	0.154	-0.905	0.756
AGIWUR10090	WBGene00008492	Heat-stress	RIL	0.379	0.063	0.857	0.759
AGIWUR10090	WBGene00008492	Control	RIL	0.078	0.247	0.24	0.768
AGIWUR10090	WBGene00008492	Control	IL	-0.041	0.247	-0.201	0.801
AGIWUR10090	WBGene00008492	Heat-stress	IL	0.104	0.063	0.622	0.847
AGIWUR10090	WBGene00008492	Recovery	IL	-0.032	0.306	-0.116	0.823
AGIWUR10090	WBGene00008492	Recovery	RIL	0.104	0.306	0.254	0.706
AGIWUR10091	WBGene00008184	Heat-stress	IL	-0.274	0.316	-6.493	0.926
AGIWUR10091	WBGene00008184	Recovery	IL	-0.063	0.094	-2.006	0.835
AGIWUR10091	WBGene00008184	Recovery	RIL	0.411	0.094	0.814	0.942
AGIWUR10091	WBGene00008184	Control	IL	-0.859	0.887	-30.305	0.936
AGIWUR10091	WBGene00008184	Control	RIL	-0.099	0.887	-0.126	0.954
AGIWUR10091	WBGene00008184	Heat-stress	RIL	0.377	0.316	0.544	0.929
AGIWUR10092	WBGene00013812	Heat-stress	IL	-0.02	0.065	-0.441	0.784
AGIWUR10092	WBGene00013812	Control	IL	-0.373	0.426	-7.014	0.895
AGIWUR10092	WBGene00013812	Recovery	IL	0.01	0.03	0.243	0.779
AGIWUR10092	WBGene00013812	Recovery	RIL	0.444	0.03	0.936	0.933
AGIWUR10092	WBGene00013812	Control	RIL	0.035	0.426	0.075	0.932
AGIWUR10092	WBGene00013812	Heat-stress	RIL	0.439	0.065	0.871	0.899
AGIWUR10093	WBGene00015125	Heat-stress	IL	0.025	0.183	0.119	0.797
AGIWUR10093	WBGene00015125	Recovery	IL	-0.074	0.193	-0.618	0.703
AGIWUR10093	WBGene00015125	Control	IL	-1.156	1.345	-6.114	0.837
AGIWUR10093	WBGene00015125	Control	RIL	-0.307	1.345	-0.296	0.771
AGIWUR10093	WBGene00015125	Recovery	RIL	0.833	0.193	0.812	0.798
AGIWUR10093	WBGene00015125	Heat-stress	RIL	0.546	0.183	0.749	0.825
AGIWUR10094	WBGene00019347	Heat-stress	IL	-0.205	0.227	-9.148	0.874
AGIWUR10094	WBGene00019347	Recovery	IL	0.025	0.003	0.88	0.782
AGIWUR10094	WBGene00019347	Recovery	RIL	0.227	0.003	0.985	0.952
AGIWUR10094	WBGene00019347	Control	IL	-0.447	0.468	-21.939	0.937
AGIWUR10094	WBGene00019347	Control	RIL	-0.094	0.468	-0.253	0.955
AGIWUR10094	WBGene00019347	Heat-stress	RIL	0.045	0.227	0.164	0.963
AGIWUR10095	WBGene00002121	Control	IL	-0.444	0.527	-5.387	0.847
AGIWUR10095	WBGene00002121	Control	RIL	-0.284	0.527	-1.174	0.848
AGIWUR10095	WBGene00002121	Heat-stress	RIL	-0.438	0.797	-1.216	0.806
AGIWUR10095	WBGene00002121	Recovery	RIL	0.194	0.131	0.597	0.812
AGIWUR10095	WBGene00002121	Recovery	IL	-0.031	0.131	-0.303	0.688
AGIWUR10095	WBGene00002121	Heat-stress	IL	-0.614	0.797	-3.358	0.812
AGIWUR10096	WBGene00023492	Heat-stress	RIL	0.724	0.097	0.882	0.812
AGIWUR10096	WBGene00023492	Recovery	RIL	0.29	0.241	0.546	0.72
AGIWUR10096	WBGene00023492	Control	RIL	-0.062	0.507	-0.138	0.789
AGIWUR10096	WBGene00023492	Control	IL	-0.357	0.507	-2.384	0.805
AGIWUR10096	WBGene00023492	Heat-stress	IL	0.178	0.097	0.646	0.777
AGIWUR10096	WBGene00023492	Recovery	IL	-0.057	0.241	-0.309	0.814
AGIWUR10097	WBGene00005045	Heat-stress	RIL	0.006	0.013	0.306	0.728
AGIWUR10097	WBGene00005045	Recovery	RIL	0.048	0.006	0.887	0.891
AGIWUR10097	WBGene00005045	Recovery	IL	0.008	0.006	0.578	0.695
AGIWUR10097	WBGene00005045	Control	RIL	0.026	0.002	0.921	0.749
AGIWUR10097	WBGene00005045	Control	IL	0.013	0.002	0.856	0.793
AGIWUR10097	WBGene00005045	Heat-stress	IL	0.008	0.013	0.389	0.801
AGIWUR10098	WBGene00017727	Control	RIL	-0.178	0.411	-0.761	0.889
AGIWUR10098	WBGene00017727	Heat-stress	RIL	-0.108	0.336	-0.471	0.812
AGIWUR10098	WBGene00017727	Recovery	RIL	0.073	0.278	0.208	0.756
AGIWUR10098	WBGene00017727	Recovery	IL	-0.15	0.278	-1.169	0.73
AGIWUR10098	WBGene00017727	Control	IL	-0.032	0.411	-0.084	0.848
AGIWUR10098	WBGene00017727	Heat-stress	IL	-0.13	0.336	-0.63	0.833
AGIWUR10099	WBGene00004473	Heat-stress	RIL	0.597	0.137	0.813	0.875
AGIWUR10099	WBGene00004473	Control	RIL	-0.254	1.259	-0.252	0.729
AGIWUR10099	WBGene00004473	Control	IL	-1.147	1.259	-10.244	0.876
AGIWUR10099	WBGene00004473	Heat-stress	IL	-0.058	0.137	-0.742	0.849
AGIWUR10099	WBGene00004473	Recovery	RIL	0.748	0.185	0.802	0.831
AGIWUR10099	WBGene00004473	Recovery	IL	-0.108	0.185	-1.408	0.723
AGIWUR101	WBGene00015293	Heat-stress	RIL	0.496	0.024	0.955	0.793
AGIWUR101	WBGene00015293	Recovery	RIL	0.232	0.142	0.62	0.786
AGIWUR101	WBGene00015293	Recovery	IL	-0.023	0.142	-0.192	0.73
AGIWUR101	WBGene00015293	Control	RIL	0.349	0.119	0.745	0.83
AGIWUR101	WBGene00015293	Control	IL	0.131	0.119	0.523	0.733
AGIWUR101	WBGene00015293	Heat-stress	IL	0.109	0.024	0.822	0.755
AGIWUR1010	WBGene00010170	Control	RIL	-0.175	0.664	-0.359	0.949
AGIWUR1010	WBGene00010170	Heat-stress	RIL	0.464	0.232	0.667	0.974
AGIWUR1010	WBGene00010170	Recovery	RIL	0.349	0.06	0.853	0.977
AGIWUR1010	WBGene00010170	Recovery	IL	0.005	0.06	0.07	0.903
AGIWUR1010	WBGene00010170	Control	IL	-0.637	0.664	-23.601	0.96
AGIWUR1010	WBGene00010170	Heat-stress	IL	-0.214	0.232	-12.124	0.902
AGIWUR10100	WBGene00017201	Heat-stress	RIL	0.086	0.24	0.264	0.77
AGIWUR10100	WBGene00017201	Control	RIL	0.173	0.194	0.471	0.726
AGIWUR10100	WBGene00017201	Control	IL	0.078	0.194	0.287	0.842
AGIWUR10100	WBGene00017201	Recovery	RIL	0.566	0.076	0.882	0.734
AGIWUR10100	WBGene00017201	Recovery	IL	0.112	0.076	0.596	0.714
AGIWUR10100	WBGene00017201	Heat-stress	IL	-0.119	0.24	-0.987	0.759
AGIWUR10101	WBGene00015066	Heat-stress	RIL	0.217	0.59	0.268	0.852
AGIWUR10101	WBGene00015066	Recovery	RIL	1.066	0.379	0.738	0.899
AGIWUR10101	WBGene00015066	Control	RIL	-0.265	1.932	-0.159	0.808
AGIWUR10101	WBGene00015066	Control	IL	-1.646	1.932	-5.736	0.872
AGIWUR10101	WBGene00015066	Heat-stress	IL	-0.247	0.59	-0.72	0.767
AGIWUR10101	WBGene00015066	Recovery	IL	-0.059	0.379	-0.185	0.707
AGIWUR10102	WBGene00045104	Control	IL	0.312	0.236	0.57	0.844
AGIWUR10102	WBGene00045104	Heat-stress	IL	0.163	0.295	0.355	0.829
AGIWUR10102	WBGene00045104	Recovery	IL	0.224	0.127	0.638	0.747
AGIWUR10102	WBGene00045104	Recovery	RIL	0.693	0.127	0.845	0.7
AGIWUR10102	WBGene00045104	Control	RIL	0.563	0.236	0.705	0.732
AGIWUR10102	WBGene00045104	Heat-stress	RIL	0.364	0.295	0.553	0.747
AGIWUR10103	WBGene00011535	Heat-stress	IL	-0.336	0.609	-1.234	0.803
AGIWUR10103	WBGene00011535	Recovery	IL	-0.264	0.522	-1.022	0.693
AGIWUR10103	WBGene00011535	Control	IL	-0.039	0.25	-0.184	0.77
AGIWUR10103	WBGene00011535	Control	RIL	0.093	0.25	0.272	0.776
AGIWUR10103	WBGene00011535	Recovery	RIL	-0.145	0.522	-0.385	0.61
AGIWUR10103	WBGene00011535	Heat-stress	RIL	-0.271	0.609	-0.801	0.783
AGIWUR10104	WBGene00015220	Heat-stress	IL	0.016	0.219	0.069	0.855
AGIWUR10104	WBGene00015220	Recovery	IL	0.045	0.068	0.401	0.727
AGIWUR10104	WBGene00015220	Recovery	RIL	0.497	0.068	0.88	0.807
AGIWUR10104	WBGene00015220	Control	IL	-0.276	0.381	-2.617	0.798
AGIWUR10104	WBGene00015220	Control	RIL	-0.042	0.381	-0.124	0.783
AGIWUR10104	WBGene00015220	Heat-stress	RIL	0.342	0.219	0.61	0.84
AGIWUR10105		Heat-stress	IL	0.74	2.057	0.265	0.677
AGIWUR10105		Recovery	IL	-1.072	3.752	-0.4	0.597
AGIWUR10105		Recovery	RIL	0.508	3.752	0.119	0.688
AGIWUR10105		Control	IL	1.586	1.872	0.459	0.688
AGIWUR10105		Control	RIL	2.756	1.872	0.595	0.712
AGIWUR10105		Heat-stress	RIL	1.839	2.057	0.472	0.709
AGIWUR10106	WBGene00020036	Heat-stress	IL	0.039	0.016	0.709	0.842
AGIWUR10106	WBGene00020036	Control	IL	0.031	0.156	0.165	0.777
AGIWUR10106	WBGene00020036	Control	RIL	0.005	0.156	0.03	0.759
AGIWUR10106	WBGene00020036	Heat-stress	RIL	0.111	0.016	0.875	0.803
AGIWUR10106	WBGene00020036	Recovery	RIL	0.191	0.048	0.799	0.788
AGIWUR10106	WBGene00020036	Recovery	IL	0.035	0.048	0.422	0.704
AGIWUR10107	WBGene00002186	Control	RIL	0.983	0.782	0.557	0.826
AGIWUR10107	WBGene00002186	Recovery	RIL	0.459	0.483	0.487	0.742
AGIWUR10107	WBGene00002186	Heat-stress	IL	-0.862	1.495	-1.363	0.738
AGIWUR10107	WBGene00002186	Recovery	IL	0.031	0.483	0.06	0.831
AGIWUR10107	WBGene00002186	Heat-stress	RIL	0.092	1.495	0.058	0.747
AGIWUR10107	WBGene00002186	Control	IL	0.397	0.782	0.337	0.774
AGIWUR10108	WBGene00011090	Recovery	RIL	-0.573	0.817	-2.35	0.722
AGIWUR10108	WBGene00011090	Control	RIL	0.106	0.366	0.225	0.786
AGIWUR10108	WBGene00011090	Heat-stress	RIL	0.286	0.187	0.605	0.798
AGIWUR10108	WBGene00011090	Heat-stress	IL	0.06	0.187	0.242	0.811
AGIWUR10108	WBGene00011090	Recovery	IL	-0.665	0.817	-4.382	0.744
AGIWUR10108	WBGene00011090	Control	IL	0.053	0.366	0.128	0.863
AGIWUR10109		Recovery	RIL	0.561	0.065	0.897	0.754
AGIWUR10109		Heat-stress	IL	-0.024	0.251	-0.105	0.853
AGIWUR10109		Control	RIL	0.315	0.176	0.642	0.761
AGIWUR10109		Heat-stress	RIL	0.206	0.251	0.451	0.772
AGIWUR10109		Control	IL	0.075	0.176	0.298	0.748
AGIWUR10109		Recovery	IL	0.085	0.065	0.569	0.771
AGIWUR1011	WBGene00015448	Recovery	RIL	0.312	0.062	0.833	0.765
AGIWUR1011	WBGene00015448	Heat-stress	IL	-0.085	0.123	-2.175	0.782
AGIWUR1011	WBGene00015448	Recovery	IL	-0.022	0.062	-0.528	0.715
AGIWUR1011	WBGene00015448	Control	RIL	-0.034	0.477	-0.077	0.92
AGIWUR1011	WBGene00015448	Heat-stress	RIL	0.355	0.123	0.742	0.873
AGIWUR1011	WBGene00015448	Control	IL	-0.42	0.477	-7.259	0.851
AGIWUR10110	WBGene00018934	Control	RIL	0.039	0.176	0.183	0.78
AGIWUR10110	WBGene00018934	Heat-stress	RIL	0.078	0.053	0.595	0.773
AGIWUR10110	WBGene00018934	Recovery	RIL	0.082	0.09	0.476	0.788
AGIWUR10110	WBGene00018934	Heat-stress	IL	0.032	0.053	0.377	0.849
AGIWUR10110	WBGene00018934	Recovery	IL	-0.038	0.09	-0.736	0.708
AGIWUR10110	WBGene00018934	Control	IL	-0.045	0.176	-0.348	0.888
AGIWUR10111	WBGene00002988	Recovery	RIL	0.118	0.019	0.863	0.766
AGIWUR10111	WBGene00002988	Heat-stress	IL	-0.159	0.236	-2.051	0.747
AGIWUR10111	WBGene00002988	Control	RIL	0.006	0.199	0.031	0.793
AGIWUR10111	WBGene00002988	Heat-stress	RIL	-0.046	0.236	-0.242	0.861
AGIWUR10111	WBGene00002988	Control	IL	0.012	0.199	0.058	0.913
AGIWUR10111	WBGene00002988	Recovery	IL	0.043	0.019	0.694	0.753
AGIWUR10112	WBGene00012143	Recovery	RIL	-0.065	0.322	-0.251	0.67
AGIWUR10112	WBGene00012143	Heat-stress	IL	-0.249	0.559	-0.806	0.766
AGIWUR10112	WBGene00012143	Recovery	IL	-0.122	0.322	-0.614	0.862
AGIWUR10112	WBGene00012143	Control	RIL	-0.048	0.441	-0.122	0.735
AGIWUR10112	WBGene00012143	Heat-stress	RIL	0.031	0.559	0.052	0.795
AGIWUR10112	WBGene00012143	Control	IL	-0.085	0.441	-0.238	0.825
AGIWUR10113	WBGene00000832	Control	RIL	0.017	0.085	0.166	0.883
AGIWUR10113	WBGene00000832	Recovery	RIL	0.055	0.038	0.595	0.774
AGIWUR10113	WBGene00000832	Heat-stress	IL	-0.283	0.339	-5.068	0.842
AGIWUR10113	WBGene00000832	Recovery	IL	-0.012	0.038	-0.475	0.72
AGIWUR10113	WBGene00000832	Heat-stress	RIL	-0.244	0.339	-2.56	0.905
AGIWUR10113	WBGene00000832	Control	IL	-0.04	0.085	-0.867	0.768
AGIWUR10114	WBGene00016159	Recovery	RIL	0.17	0.032	0.843	0.926
AGIWUR10114	WBGene00016159	Control	RIL	0.114	0.088	0.565	0.914
AGIWUR10114	WBGene00016159	Heat-stress	RIL	-0.631	0.806	-3.615	0.949
AGIWUR10114	WBGene00016159	Control	IL	-0.054	0.088	-1.608	0.908
AGIWUR10114	WBGene00016159	Heat-stress	IL	-0.752	0.806	-13.987	0.939
AGIWUR10114	WBGene00016159	Recovery	IL	0.024	0.032	0.434	0.87
AGIWUR10115	WBGene00004033	Control	IL	-0.496	0.513	-29.309	0.938
AGIWUR10115	WBGene00004033	Heat-stress	IL	-0.172	0.19	-9.483	0.936
AGIWUR10115	WBGene00004033	Recovery	IL	-0.078	0.109	-2.556	0.913
AGIWUR10115	WBGene00004033	Control	RIL	0.067	0.513	0.116	0.949
AGIWUR10115	WBGene00004033	Heat-stress	RIL	0.525	0.19	0.734	0.967
AGIWUR10115	WBGene00004033	Recovery	RIL	0.306	0.109	0.737	0.93
AGIWUR10116	WBGene00007395	Control	IL	-1.419	1.619	-7.089	0.854
AGIWUR10116	WBGene00007395	Control	RIL	-0.972	1.619	-1.502	0.742
AGIWUR10116	WBGene00007395	Heat-stress	IL	-0.038	0.162	-0.3	0.742
AGIWUR10116	WBGene00007395	Recovery	IL	-0.101	0.267	-0.613	0.738
AGIWUR10116	WBGene00007395	Heat-stress	RIL	0.512	0.162	0.759	0.736
AGIWUR10116	WBGene00007395	Recovery	RIL	0.468	0.267	0.637	0.81
AGIWUR10117		Control	IL	-0.026	0.186	-0.165	0.758
AGIWUR10117		Heat-stress	IL	0.137	0.062	0.69	0.808
AGIWUR10117		Control	RIL	0.33	0.186	0.64	0.76
AGIWUR10117		Heat-stress	RIL	0.316	0.062	0.837	0.73
AGIWUR10117		Recovery	IL	0.124	0.008	0.941	0.77
AGIWUR10117		Recovery	RIL	0.988	0.008	0.992	0.676
AGIWUR10118	WBGene00013093	Control	IL	-1.567	1.596	-53.83	0.972
AGIWUR10118	WBGene00013093	Heat-stress	IL	-0.18	0.204	-7.538	0.903
AGIWUR10118	WBGene00013093	Recovery	IL	-0.034	0.084	-0.671	0.876
AGIWUR10118	WBGene00013093	Control	RIL	-0.412	1.596	-0.348	0.977
AGIWUR10118	WBGene00013093	Heat-stress	RIL	0.383	0.204	0.652	0.93
AGIWUR10118	WBGene00013093	Recovery	RIL	0.58	0.084	0.874	0.962
AGIWUR10119	WBGene00014149	Control	RIL	0.487	0.021	0.959	0.971
AGIWUR10119	WBGene00014149	Heat-stress	RIL	0.007	0.026	0.219	0.751
AGIWUR10119	WBGene00014149	Recovery	RIL	0.1	0.011	0.901	0.849
AGIWUR10119	WBGene00014149	Heat-stress	IL	-0.013	0.026	-0.921	0.84
AGIWUR10119	WBGene00014149	Recovery	IL	0.013	0.011	0.55	0.816
AGIWUR10119	WBGene00014149	Control	IL	-0.007	0.021	-0.567	0.781
AGIWUR1012	WBGene00021466	Recovery	RIL	0.144	0.037	0.794	0.855
AGIWUR1012	WBGene00021466	Heat-stress	IL	-0.066	0.099	-1.977	0.842
AGIWUR1012	WBGene00021466	Control	RIL	0.108	0.049	0.688	0.861
AGIWUR1012	WBGene00021466	Heat-stress	RIL	0.219	0.099	0.689	0.874
AGIWUR1012	WBGene00021466	Control	IL	0.048	0.049	0.494	0.945
AGIWUR1012	WBGene00021466	Recovery	IL	0.002	0.037	0.052	0.803
AGIWUR10120	WBGene00017902	Recovery	RIL	0.035	0.013	0.73	0.934
AGIWUR10120	WBGene00017902	Heat-stress	IL	-0.032	0.047	-2.092	0.808
AGIWUR10120	WBGene00017902	Recovery	IL	-0.002	0.013	-0.176	0.745
AGIWUR10120	WBGene00017902	Control	RIL	0.239	0.028	0.894	0.981
AGIWUR10120	WBGene00017902	Heat-stress	RIL	-0.025	0.047	-1.17	0.794
AGIWUR10120	WBGene00017902	Control	IL	-0.016	0.028	-1.318	0.771
AGIWUR10121	WBGene00015963	Control	RIL	0.036	0.025	0.585	0.902
AGIWUR10121	WBGene00015963	Recovery	RIL	0.019	0.012	0.611	0.823
AGIWUR10121	WBGene00015963	Heat-stress	IL	0.011	0.008	0.588	0.762
AGIWUR10121	WBGene00015963	Recovery	IL	0.002	0.012	0.151	0.747
AGIWUR10121	WBGene00015963	Heat-stress	RIL	0.019	0.008	0.709	0.809
AGIWUR10121	WBGene00015963	Control	IL	-0.013	0.025	-1.089	0.809
AGIWUR10122		Recovery	RIL	-0.138	0.512	-0.368	0.688
AGIWUR10122		Control	RIL	0.134	0.335	0.286	0.818
AGIWUR10122		Heat-stress	RIL	-0.328	0.73	-0.818	0.758
AGIWUR10122		Control	IL	0.17	0.335	0.337	0.755
AGIWUR10122		Heat-stress	IL	-0.365	0.73	-1.002	0.778
AGIWUR10122		Recovery	IL	-0.204	0.512	-0.664	0.638
AGIWUR10123		Recovery	RIL	0.017	0.003	0.833	0.876
AGIWUR10123		Heat-stress	IL	-0.026	0.043	-1.532	0.782
AGIWUR10123		Recovery	IL	0.011	0.003	0.769	0.823
AGIWUR10123		Control	RIL	-0.032	0.048	-1.908	0.792
AGIWUR10123		Heat-stress	RIL	-0.022	0.043	-1.115	0.831
AGIWUR10123		Control	IL	-0.033	0.048	-2.149	0.795
AGIWUR10124		Control	RIL	0.14	1.605	0.08	0.822
AGIWUR10124		Recovery	RIL	1.671	0.304	0.846	0.807
AGIWUR10124		Heat-stress	IL	-0.187	0.432	-0.764	0.803
AGIWUR10124		Recovery	IL	0.068	0.304	0.182	0.785
AGIWUR10124		Heat-stress	RIL	0.458	0.432	0.515	0.802
AGIWUR10124		Control	IL	-0.773	1.605	-0.928	0.768
AGIWUR10125	WBGene00019686	Recovery	RIL	0.289	0.029	0.91	0.85
AGIWUR10125	WBGene00019686	Control	RIL	0.041	0.16	0.204	0.778
AGIWUR10125	WBGene00019686	Heat-stress	RIL	0.402	0.019	0.955	0.753
AGIWUR10125	WBGene00019686	Heat-stress	IL	0.033	0.019	0.637	0.814
AGIWUR10125	WBGene00019686	Recovery	IL	0.027	0.029	0.485	0.734
AGIWUR10125	WBGene00019686	Control	IL	-0.067	0.16	-0.714	0.821
AGIWUR10126	WBGene00005940	Recovery	RIL	0.079	0.014	0.846	0.908
AGIWUR10126	WBGene00005940	Heat-stress	IL	-0.001	0.023	-0.036	0.813
AGIWUR10126	WBGene00005940	Control	RIL	-0.143	0.28	-1.044	0.919
AGIWUR10126	WBGene00005940	Heat-stress	RIL	0.1	0.023	0.817	0.95
AGIWUR10126	WBGene00005940	Control	IL	-0.263	0.28	-15.62	0.907
AGIWUR10126	WBGene00005940	Recovery	IL	0.002	0.014	0.114	0.764
AGIWUR10127		Control	RIL	0.692	0.605	0.534	0.813
AGIWUR10127		Control	IL	0.928	0.605	0.605	0.936
AGIWUR10127		Heat-stress	IL	0.887	0.346	0.719	0.953
AGIWUR10127		Recovery	IL	-2.504	3.253	-3.34	0.948
AGIWUR10127		Recovery	RIL	-2.115	3.253	-1.859	0.765
AGIWUR10127		Heat-stress	RIL	1.185	0.346	0.774	0.734
AGIWUR10128	WBGene00015843	Heat-stress	IL	-0.035	0.153	-0.292	0.787
AGIWUR10128	WBGene00015843	Recovery	IL	0.026	0.092	0.22	0.754
AGIWUR10128	WBGene00015843	Recovery	RIL	0.151	0.092	0.622	0.734
AGIWUR10128	WBGene00015843	Control	IL	0.106	0.033	0.763	0.798
AGIWUR10128	WBGene00015843	Control	RIL	0.066	0.033	0.67	0.827
AGIWUR10128	WBGene00015843	Heat-stress	RIL	-0.008	0.153	-0.053	0.814
AGIWUR10129	WBGene00016900	Heat-stress	IL	0.061	0.096	0.389	0.82
AGIWUR10129	WBGene00016900	Recovery	IL	-0.066	0.157	-0.718	0.68
AGIWUR10129	WBGene00016900	Recovery	RIL	0.051	0.157	0.246	0.658
AGIWUR10129	WBGene00016900	Control	IL	0.174	0.054	0.764	0.781
AGIWUR10129	WBGene00016900	Control	RIL	0.081	0.054	0.602	0.819
AGIWUR10129	WBGene00016900	Heat-stress	RIL	0.188	0.096	0.661	0.803
AGIWUR1013		Heat-stress	IL	0.038	0.063	0.378	0.793
AGIWUR1013		Control	IL	0.017	0.076	0.187	0.816
AGIWUR1013		Recovery	IL	0.014	0.105	0.121	0.827
AGIWUR1013		Recovery	RIL	0.389	0.105	0.788	0.719
AGIWUR1013		Control	RIL	0.362	0.076	0.827	0.944
AGIWUR1013		Heat-stress	RIL	0.419	0.063	0.869	0.83
AGIWUR10130	WBGene00010822	Heat-stress	IL	1.261	0.125	0.91	0.97
AGIWUR10130	WBGene00010822	Recovery	IL	0.956	0.117	0.891	0.967
AGIWUR10130	WBGene00010822	Control	IL	0.678	0.127	0.842	0.913
AGIWUR10130	WBGene00010822	Control	RIL	1.148	0.127	0.9	0.721
AGIWUR10130	WBGene00010822	Heat-stress	RIL	3.05	0.125	0.961	0.681
AGIWUR10130	WBGene00010822	Recovery	RIL	3.181	0.117	0.965	0.558
AGIWUR10131	WBGene00015404	Control	RIL	-0.239	0.319	-2.966	0.787
AGIWUR10131	WBGene00015404	Heat-stress	RIL	-0.08	0.196	-0.688	0.793
AGIWUR10131	WBGene00015404	Recovery	RIL	0.142	0.015	0.903	0.774
AGIWUR10131	WBGene00015404	Recovery	IL	0.05	0.015	0.765	0.682
AGIWUR10131	WBGene00015404	Control	IL	-0.278	0.319	-6.82	0.825
AGIWUR10131	WBGene00015404	Heat-stress	IL	-0.14	0.196	-2.534	0.755
AGIWUR10132	WBGene00012806	Heat-stress	RIL	0.107	0.101	0.516	0.79
AGIWUR10132	WBGene00012806	Control	RIL	0.006	0.109	0.055	0.83
AGIWUR10132	WBGene00012806	Control	IL	-0.041	0.109	-0.606	0.864
AGIWUR10132	WBGene00012806	Recovery	RIL	0.103	0.045	0.697	0.775
AGIWUR10132	WBGene00012806	Recovery	IL	-0.013	0.045	-0.428	0.695
AGIWUR10132	WBGene00012806	Heat-stress	IL	-0.029	0.101	-0.41	0.797
AGIWUR10133		Heat-stress	RIL	0.245	0.051	0.828	0.814
AGIWUR10133		Recovery	RIL	0.226	0.012	0.949	0.865
AGIWUR10133		Control	RIL	0.252	0.008	0.969	0.897
AGIWUR10133		Control	IL	0.048	0.008	0.858	0.817
AGIWUR10133		Heat-stress	IL	-0.019	0.051	-0.614	0.842
AGIWUR10133		Recovery	IL	0.017	0.012	0.584	0.723
AGIWUR10134	WBGene00010260	Heat-stress	RIL	0.414	0.279	0.598	0.73
AGIWUR10134	WBGene00010260	Recovery	RIL	0.508	0.312	0.62	0.723
AGIWUR10134	WBGene00010260	Recovery	IL	-0.102	0.312	-0.487	0.681
AGIWUR10134	WBGene00010260	Control	RIL	-0.154	1.114	-0.16	0.808
AGIWUR10134	WBGene00010260	Control	IL	-0.934	1.114	-5.205	0.828
AGIWUR10134	WBGene00010260	Heat-stress	IL	0.052	0.279	0.158	0.743
AGIWUR10135	WBGene00044511	Control	RIL	0.437	0.004	0.992	0.991
AGIWUR10135	WBGene00044511	Control	IL	0.012	0.004	0.765	0.777
AGIWUR10135	WBGene00044511	Heat-stress	RIL	0.113	0.115	0.495	0.743
AGIWUR10135	WBGene00044511	Recovery	RIL	0.12	0.009	0.93	0.931
AGIWUR10135	WBGene00044511	Recovery	IL	0.021	0.009	0.698	0.809
AGIWUR10135	WBGene00044511	Heat-stress	IL	0.016	0.115	0.119	0.847
AGIWUR10136	WBGene00001174	Heat-stress	RIL	0.26	0.056	0.822	0.769
AGIWUR10136	WBGene00001174	Recovery	RIL	0.203	0.11	0.648	0.731
AGIWUR10136	WBGene00001174	Control	RIL	0.492	0.358	0.578	0.866
AGIWUR10136	WBGene00001174	Control	IL	-0.219	0.358	-1.564	0.752
AGIWUR10136	WBGene00001174	Heat-stress	IL	0.053	0.056	0.483	0.731
AGIWUR10136	WBGene00001174	Recovery	IL	-0.046	0.11	-0.708	0.716
AGIWUR10137		Heat-stress	RIL	1.432	0.07	0.953	0.981
AGIWUR10137		Recovery	RIL	1.869	0.038	0.98	0.977
AGIWUR10137		Recovery	IL	0	0.038	0.008	0.708
AGIWUR10137		Control	RIL	2.232	0.142	0.94	0.975
AGIWUR10137		Control	IL	-0.082	0.142	-1.372	0.826
AGIWUR10137		Heat-stress	IL	-0.018	0.07	-0.347	0.739
AGIWUR10138	WBGene00005410	Control	RIL	0.797	0.019	0.976	0.994
AGIWUR10138	WBGene00005410	Heat-stress	RIL	0.015	0.008	0.664	0.695
AGIWUR10138	WBGene00005410	Recovery	RIL	0.013	0.005	0.717	0.704
AGIWUR10138	WBGene00005410	Recovery	IL	0.007	0.005	0.584	0.743
AGIWUR10138	WBGene00005410	Control	IL	0.003	0.019	0.145	0.799
AGIWUR10138	WBGene00005410	Heat-stress	IL	0.007	0.008	0.463	0.773
AGIWUR10139	WBGene00013693	Heat-stress	RIL	0.003	0.029	0.083	0.822
AGIWUR10139	WBGene00013693	Control	RIL	0.556	0.007	0.987	0.977
AGIWUR10139	WBGene00013693	Control	IL	0.02	0.007	0.742	0.771
AGIWUR10139	WBGene00013693	Heat-stress	IL	-0.012	0.029	-0.681	0.788
AGIWUR10139	WBGene00013693	Recovery	IL	0.001	0.007	0.158	0.711
AGIWUR10139	WBGene00013693	Recovery	RIL	0.042	0.007	0.853	0.764
AGIWUR1014	WBGene00004488	Heat-stress	IL	-0.101	0.189	-1.159	0.834
AGIWUR1014	WBGene00004488	Recovery	IL	-0.035	0.099	-0.555	0.756
AGIWUR1014	WBGene00004488	Recovery	RIL	0.146	0.099	0.595	0.852
AGIWUR1014	WBGene00004488	Control	IL	-0.063	0.177	-0.548	0.82
AGIWUR1014	WBGene00004488	Control	RIL	-0.042	0.177	-0.312	0.843
AGIWUR1014	WBGene00004488	Heat-stress	RIL	0.065	0.189	0.256	0.809
AGIWUR10140	WBGene00012497	Heat-stress	IL	0.037	0.007	0.838	0.789
AGIWUR10140	WBGene00012497	Control	IL	-0.076	0.255	-0.422	0.879
AGIWUR10140	WBGene00012497	Recovery	IL	-0.084	0.134	-1.66	0.734
AGIWUR10140	WBGene00012497	Recovery	RIL	-0.016	0.134	-0.133	0.793
AGIWUR10140	WBGene00012497	Control	RIL	-0.074	0.255	-0.404	0.821
AGIWUR10140	WBGene00012497	Heat-stress	RIL	0.178	0.007	0.961	0.806
AGIWUR10141	WBGene00003165	Heat-stress	IL	-0.208	0.239	-6.592	0.847
AGIWUR10141	WBGene00003165	Recovery	IL	-0.013	0.036	-0.548	0.704
AGIWUR10141	WBGene00003165	Control	IL	-0.247	0.284	-6.622	0.826
AGIWUR10141	WBGene00003165	Control	RIL	0.197	0.284	0.41	0.879
AGIWUR10141	WBGene00003165	Recovery	RIL	0.135	0.036	0.789	0.774
AGIWUR10141	WBGene00003165	Heat-stress	RIL	-0.034	0.239	-0.166	0.887
AGIWUR10142	WBGene00006779	Heat-stress	IL	-0.012	0.033	-0.581	0.79
AGIWUR10142	WBGene00006779	Recovery	IL	-0.006	0.021	-0.367	0.772
AGIWUR10142	WBGene00006779	Recovery	RIL	0.133	0.021	0.863	0.846
AGIWUR10142	WBGene00006779	Control	IL	-0.005	0.02	-0.377	0.786
AGIWUR10142	WBGene00006779	Control	RIL	0.239	0.02	0.923	0.909
AGIWUR10142	WBGene00006779	Heat-stress	RIL	0.03	0.033	0.476	0.802
AGIWUR10143	WBGene00004702	Control	IL	-0.178	0.348	-1.044	0.768
AGIWUR10143	WBGene00004702	Control	RIL	-0.217	0.348	-1.653	0.776
AGIWUR10143	WBGene00004702	Heat-stress	RIL	-0.02	0.182	-0.12	0.771
AGIWUR10143	WBGene00004702	Recovery	RIL	0.072	0.158	0.314	0.754
AGIWUR10143	WBGene00004702	Recovery	IL	-0.005	0.158	-0.032	0.736
AGIWUR10143	WBGene00004702	Heat-stress	IL	-0.1	0.182	-1.216	0.78
AGIWUR10144	WBGene00006917	Heat-stress	RIL	0.221	0.211	0.511	0.788
AGIWUR10144	WBGene00006917	Recovery	RIL	0.342	0.52	0.397	0.727
AGIWUR10144	WBGene00006917	Recovery	IL	-0.262	0.52	-1.014	0.701
AGIWUR10144	WBGene00006917	Control	RIL	-0.776	1.566	-0.982	0.753
AGIWUR10144	WBGene00006917	Control	IL	-1.287	1.566	-4.613	0.871
AGIWUR10144	WBGene00006917	Heat-stress	IL	-0.025	0.211	-0.138	0.769
AGIWUR10145	WBGene00016442	Heat-stress	RIL	0.266	0.04	0.869	0.854
AGIWUR10145	WBGene00016442	Recovery	RIL	0.33	0.085	0.795	0.86
AGIWUR10145	WBGene00016442	Recovery	IL	-0.04	0.085	-0.897	0.743
AGIWUR10145	WBGene00016442	Control	RIL	0.05	0.316	0.136	0.832
AGIWUR10145	WBGene00016442	Control	IL	0.007	0.316	0.02	0.859
AGIWUR10145	WBGene00016442	Heat-stress	IL	0.017	0.04	0.301	0.858
AGIWUR10146	WBGene00002028	Heat-stress	RIL	0.031	0.206	0.131	0.794
AGIWUR10146	WBGene00002028	Control	RIL	0.131	0.038	0.775	0.852
AGIWUR10146	WBGene00002028	Recovery	RIL	0.141	0.024	0.856	0.796
AGIWUR10146	WBGene00002028	Recovery	IL	0.025	0.024	0.511	0.711
AGIWUR10146	WBGene00002028	Control	IL	0.027	0.038	0.412	0.813
AGIWUR10146	WBGene00002028	Heat-stress	IL	-0.113	0.206	-1.204	0.834
AGIWUR10147	WBGene00007494	Heat-stress	RIL	0.007	0.011	0.407	0.783
AGIWUR10147	WBGene00007494	Recovery	RIL	0.032	0.004	0.902	0.906
AGIWUR10147	WBGene00007494	Control	RIL	0.21	0.015	0.933	0.974
AGIWUR10147	WBGene00007494	Control	IL	-0.005	0.015	-0.456	0.849
AGIWUR10147	WBGene00007494	Heat-stress	IL	0.008	0.011	0.413	0.771
AGIWUR10147	WBGene00007494	Recovery	IL	0.008	0.004	0.701	0.812
AGIWUR10148	WBGene00007225	Heat-stress	RIL	0.4	0.158	0.717	0.82
AGIWUR10148	WBGene00007225	Recovery	RIL	0.242	0.012	0.951	0.709
AGIWUR10148	WBGene00007225	Recovery	IL	0.028	0.012	0.693	0.796
AGIWUR10148	WBGene00007225	Control	RIL	0.235	0.187	0.556	0.749
AGIWUR10148	WBGene00007225	Control	IL	0.005	0.187	0.027	0.817
AGIWUR10148	WBGene00007225	Heat-stress	IL	-0.091	0.158	-1.361	0.804
AGIWUR10149	WBGene00004986	Heat-stress	RIL	-0.044	0.313	-0.166	0.778
AGIWUR10149	WBGene00004986	Control	RIL	0.417	0.106	0.797	0.757
AGIWUR10149	WBGene00004986	Recovery	RIL	0.2	0.215	0.482	0.763
AGIWUR10149	WBGene00004986	Recovery	IL	-0.097	0.215	-0.821	0.831
AGIWUR10149	WBGene00004986	Control	IL	0.039	0.106	0.268	0.787
AGIWUR10149	WBGene00004986	Heat-stress	IL	-0.242	0.313	-3.414	0.852
AGIWUR1015		Heat-stress	RIL	-0.193	0.234	-4.688	0.921
AGIWUR1015		Recovery	RIL	-0.034	0.06	-1.347	0.768
AGIWUR1015		Control	RIL	0.011	0.028	0.278	0.872
AGIWUR1015		Control	IL	0.124	0.028	0.814	0.97
AGIWUR1015		Recovery	IL	0.088	0.06	0.596	0.958
AGIWUR1015		Heat-stress	IL	-0.098	0.234	-0.718	0.976
AGIWUR10150		Heat-stress	RIL	1.916	2.109	0.476	0.713
AGIWUR10150		Recovery	RIL	0.707	3.74	0.159	0.662
AGIWUR10150		Recovery	IL	-1.103	3.74	-0.418	0.627
AGIWUR10150		Control	RIL	2.796	1.983	0.585	0.675
AGIWUR10150		Control	IL	1.501	1.983	0.431	0.716
AGIWUR10150		Heat-stress	IL	0.7	2.109	0.249	0.71
AGIWUR10151	WBGene00021876	Control	RIL	0.232	0.196	0.542	0.806
AGIWUR10151	WBGene00021876	Control	IL	-0.044	0.196	-0.291	0.81
AGIWUR10151	WBGene00021876	Heat-stress	IL	-0.015	0.201	-0.083	0.748
AGIWUR10151	WBGene00021876	Recovery	IL	0.01	0.112	0.078	0.752
AGIWUR10151	WBGene00021876	Recovery	RIL	0.279	0.112	0.714	0.755
AGIWUR10151	WBGene00021876	Heat-stress	RIL	0.45	0.201	0.692	0.782
AGIWUR10152	WBGene00002845	Heat-stress	IL	-0.001	0.082	-0.014	0.835
AGIWUR10152	WBGene00002845	Recovery	IL	0.014	0.026	0.351	0.736
AGIWUR10152	WBGene00002845	Control	IL	0.032	0.089	0.262	0.737
AGIWUR10152	WBGene00002845	Control	RIL	0.131	0.089	0.596	0.826
AGIWUR10152	WBGene00002845	Heat-stress	RIL	0.064	0.082	0.436	0.731
AGIWUR10152	WBGene00002845	Recovery	RIL	0.196	0.026	0.883	0.798
AGIWUR10153	WBGene00011554	Heat-stress	IL	-0.526	0.591	-8.156	0.863
AGIWUR10153	WBGene00011554	Recovery	IL	-0.052	0.092	-1.298	0.825
AGIWUR10153	WBGene00011554	Recovery	RIL	0.178	0.092	0.659	0.902
AGIWUR10153	WBGene00011554	Control	IL	-0.492	0.558	-7.503	0.933
AGIWUR10153	WBGene00011554	Control	RIL	-0.063	0.558	-0.128	0.933
AGIWUR10153	WBGene00011554	Heat-stress	RIL	-0.263	0.591	-0.8	0.848
AGIWUR10154	WBGene00016427	Control	IL	-0.352	0.431	-4.426	0.898
AGIWUR10154	WBGene00016427	Heat-stress	IL	-0.188	0.264	-2.462	0.922
AGIWUR10154	WBGene00016427	Recovery	IL	-0.01	0.038	-0.336	0.721
AGIWUR10154	WBGene00016427	Recovery	RIL	0.191	0.038	0.834	0.79
AGIWUR10154	WBGene00016427	Control	RIL	-0.099	0.431	-0.3	0.903
AGIWUR10154	WBGene00016427	Heat-stress	RIL	-0.017	0.264	-0.07	0.89
AGIWUR10155	WBGene00002059	Heat-stress	IL	-0.054	0.277	-0.244	0.784
AGIWUR10155	WBGene00002059	Control	IL	-2.074	2.307	-8.894	0.844
AGIWUR10155	WBGene00002059	Control	RIL	-1.134	2.307	-0.967	0.758
AGIWUR10155	WBGene00002059	Heat-stress	RIL	0.236	0.277	0.46	0.758
AGIWUR10155	WBGene00002059	Recovery	RIL	0.887	0.159	0.848	0.741
AGIWUR10155	WBGene00002059	Recovery	IL	0.083	0.159	0.344	0.671
AGIWUR10156	WBGene00015980	Heat-stress	RIL	0.113	0.076	0.596	0.733
AGIWUR10156	WBGene00015980	Recovery	RIL	0.09	0.04	0.691	0.725
AGIWUR10156	WBGene00015980	Recovery	IL	0.01	0.04	0.203	0.694
AGIWUR10156	WBGene00015980	Control	RIL	0.058	0.137	0.296	0.788
AGIWUR10156	WBGene00015980	Control	IL	-0.02	0.137	-0.169	0.747
AGIWUR10156	WBGene00015980	Heat-stress	IL	-0.03	0.076	-0.641	0.822
AGIWUR10157	WBGene00008555	Heat-stress	RIL	0.191	0.175	0.523	0.777
AGIWUR10157	WBGene00008555	Control	RIL	0.32	0.144	0.689	0.807
AGIWUR10157	WBGene00008555	Recovery	RIL	0.161	0.113	0.587	0.691
AGIWUR10157	WBGene00008555	Recovery	IL	0.035	0.113	0.234	0.736
AGIWUR10157	WBGene00008555	Control	IL	-0.033	0.144	-0.299	0.799
AGIWUR10157	WBGene00008555	Heat-stress	IL	0.011	0.175	0.058	0.766
AGIWUR10158		Heat-stress	RIL	-1.375	3.143	-0.778	0.741
AGIWUR10158		Recovery	RIL	1.145	0.386	0.748	0.694
AGIWUR10158		Control	RIL	1.051	1.024	0.507	0.801
AGIWUR10158		Control	IL	0.748	1.024	0.422	0.783
AGIWUR10158		Recovery	IL	0.384	0.386	0.498	0.667
AGIWUR10158		Heat-stress	IL	-2.006	3.143	-1.764	0.777
AGIWUR10159		Heat-stress	RIL	0.154	0.144	0.518	0.799
AGIWUR10159		Recovery	RIL	0.63	0.034	0.948	0.773
AGIWUR10159		Recovery	IL	0.062	0.034	0.641	0.738
AGIWUR10159		Control	RIL	0.22	0.438	0.335	0.779
AGIWUR10159		Control	IL	-0.218	0.438	-0.993	0.875
AGIWUR10159		Heat-stress	IL	-0.066	0.144	-0.849	0.804
AGIWUR1016		Control	RIL	-0.014	0.055	-0.34	0.897
AGIWUR1016		Heat-stress	RIL	-0.169	0.221	-3.237	0.951
AGIWUR1016		Recovery	RIL	-0.023	0.048	-0.903	0.81
AGIWUR1016		Recovery	IL	0.115	0.048	0.704	0.97
AGIWUR1016		Control	IL	-0.006	0.055	-0.123	0.87
AGIWUR1016		Heat-stress	IL	-0.085	0.221	-0.628	0.97
AGIWUR10160		Heat-stress	RIL	0.445	0.134	0.769	0.833
AGIWUR10160		Recovery	RIL	0.3	0.138	0.684	0.816
AGIWUR10160		Control	RIL	-0.009	0.375	-0.024	0.865
AGIWUR10160		Control	IL	-0.257	0.375	-2.188	0.849
AGIWUR10160		Recovery	IL	-0.061	0.138	-0.778	0.834
AGIWUR10160		Heat-stress	IL	0.035	0.134	0.207	0.832
AGIWUR10161	WBGene00008443	Heat-stress	RIL	-0.02	0.063	-0.476	0.743
AGIWUR10161	WBGene00008443	Recovery	RIL	0.024	0.006	0.809	0.746
AGIWUR10161	WBGene00008443	Recovery	IL	0.016	0.006	0.741	0.751
AGIWUR10161	WBGene00008443	Control	RIL	0.043	0.044	0.499	0.885
AGIWUR10161	WBGene00008443	Control	IL	-0.017	0.044	-0.639	0.745
AGIWUR10161	WBGene00008443	Heat-stress	IL	-0.043	0.063	-2.234	0.789
AGIWUR10162	WBGene00001258	Heat-stress	RIL	0.499	0.097	0.837	0.762
AGIWUR10162	WBGene00001258	Recovery	RIL	0.285	0.272	0.512	0.735
AGIWUR10162	WBGene00001258	Recovery	IL	-0.148	0.272	-1.203	0.807
AGIWUR10162	WBGene00001258	Control	RIL	0.322	0.371	0.465	0.755
AGIWUR10162	WBGene00001258	Control	IL	-0.211	0.371	-1.31	0.828
AGIWUR10162	WBGene00001258	Heat-stress	IL	0.001	0.097	0.007	0.758
AGIWUR10163		Heat-stress	RIL	2.596	0.394	0.868	0.731
AGIWUR10163		Control	RIL	1.001	0.02	0.981	0.813
AGIWUR10163		Control	IL	0.188	0.02	0.906	0.803
AGIWUR10163		Heat-stress	IL	0.645	0.394	0.621	0.794
AGIWUR10163		Recovery	IL	-0.178	0.548	-0.48	0.881
AGIWUR10163		Recovery	RIL	1.396	0.548	0.718	0.763
AGIWUR10164	WBGene00021755	Heat-stress	IL	-0.019	0.15	-0.149	0.786
AGIWUR10164	WBGene00021755	Recovery	IL	-0.007	0.095	-0.084	0.66
AGIWUR10164	WBGene00021755	Recovery	RIL	0.112	0.095	0.541	0.729
AGIWUR10164	WBGene00021755	Control	IL	0.063	0.056	0.531	0.795
AGIWUR10164	WBGene00021755	Control	RIL	0.138	0.056	0.712	0.834
AGIWUR10164	WBGene00021755	Heat-stress	RIL	0	0.15	0.001	0.842
AGIWUR10165	WBGene00004016	Heat-stress	IL	-0.354	0.548	-1.823	0.744
AGIWUR10165	WBGene00004016	Control	IL	0.054	0.104	0.34	0.806
AGIWUR10165	WBGene00004016	Recovery	IL	0.136	0.016	0.893	0.667
AGIWUR10165	WBGene00004016	Recovery	RIL	0.233	0.016	0.935	0.747
AGIWUR10165	WBGene00004016	Control	RIL	0.252	0.104	0.708	0.801
AGIWUR10165	WBGene00004016	Heat-stress	RIL	-0.133	0.548	-0.322	0.855
AGIWUR10166	WBGene00020577	Heat-stress	IL	0.064	0.043	0.597	0.798
AGIWUR10166	WBGene00020577	Recovery	IL	-0.042	0.077	-1.243	0.688
AGIWUR10166	WBGene00020577	Control	IL	0.006	0.1	0.057	0.721
AGIWUR10166	WBGene00020577	Control	RIL	0.035	0.1	0.26	0.76
AGIWUR10166	WBGene00020577	Recovery	RIL	0.17	0.077	0.689	0.789
AGIWUR10166	WBGene00020577	Heat-stress	RIL	0.213	0.043	0.832	0.821
AGIWUR10167	WBGene00017973	Heat-stress	IL	-0.087	0.206	-0.73	0.82
AGIWUR10167	WBGene00017973	Recovery	IL	-0.126	0.271	-0.862	0.865
AGIWUR10167	WBGene00017973	Recovery	RIL	0.259	0.271	0.488	0.775
AGIWUR10167	WBGene00017973	Control	IL	0.013	0.109	0.107	0.826
AGIWUR10167	WBGene00017973	Control	RIL	0.319	0.109	0.745	0.853
AGIWUR10167	WBGene00017973	Heat-stress	RIL	0.249	0.206	0.547	0.801
AGIWUR10168	WBGene00219283	Control	IL	-0.441	0.784	-1.284	0.812
AGIWUR10168	WBGene00219283	Control	RIL	-0.171	0.784	-0.28	0.766
AGIWUR10168	WBGene00219283	Heat-stress	RIL	0.294	0.125	0.702	0.787
AGIWUR10168	WBGene00219283	Recovery	RIL	0.391	0.086	0.819	0.721
AGIWUR10168	WBGene00219283	Recovery	IL	0.108	0.086	0.554	0.873
AGIWUR10168	WBGene00219283	Heat-stress	IL	0.249	0.125	0.666	0.912
AGIWUR10169	WBGene00022235	Heat-stress	RIL	3.109	0.08	0.975	0.925
AGIWUR10169	WBGene00022235	Recovery	RIL	3.571	0.456	0.887	0.93
AGIWUR10169	WBGene00022235	Control	RIL	3.386	0.303	0.918	0.918
AGIWUR10169	WBGene00022235	Control	IL	-0.13	0.303	-0.749	0.831
AGIWUR10169	WBGene00022235	Heat-stress	IL	0.104	0.08	0.565	0.756
AGIWUR10169	WBGene00022235	Recovery	IL	-0.289	0.456	-1.737	0.735
AGIWUR1017		Heat-stress	RIL	-0.169	0.239	-2.423	0.915
AGIWUR1017		Recovery	RIL	-0.05	0.065	-3.386	0.807
AGIWUR1017		Recovery	IL	0.078	0.065	0.549	0.962
AGIWUR1017		Control	RIL	-0.021	0.05	-0.705	0.848
AGIWUR1017		Control	IL	-0.009	0.05	-0.209	0.906
AGIWUR1017		Heat-stress	IL	-0.107	0.239	-0.816	0.965
AGIWUR10170	WBGene00006986	Control	RIL	0.211	0.174	0.549	0.729
AGIWUR10170	WBGene00006986	Heat-stress	RIL	0.469	0.096	0.83	0.769
AGIWUR10170	WBGene00006986	Recovery	RIL	0.197	0.08	0.711	0.749
AGIWUR10170	WBGene00006986	Recovery	IL	0.025	0.08	0.236	0.805
AGIWUR10170	WBGene00006986	Control	IL	0.006	0.174	0.035	0.87
AGIWUR10170	WBGene00006986	Heat-stress	IL	0.123	0.096	0.562	0.822
AGIWUR10171	WBGene00009799	Heat-stress	RIL	-0.023	0.109	-0.267	0.768
AGIWUR10171	WBGene00009799	Control	RIL	-0.175	0.295	-1.474	0.788
AGIWUR10171	WBGene00009799	Control	IL	-0.254	0.295	-6.272	0.851
AGIWUR10171	WBGene00009799	Heat-stress	IL	-0.055	0.109	-1.017	0.791
AGIWUR10171	WBGene00009799	Recovery	RIL	0.034	0.056	0.381	0.792
AGIWUR10171	WBGene00009799	Recovery	IL	-0.022	0.056	-0.67	0.76
AGIWUR10172		Heat-stress	RIL	0.016	0.013	0.549	0.897
AGIWUR10172		Recovery	RIL	0.04	0.008	0.836	0.937
AGIWUR10172		Recovery	IL	0.025	0.008	0.757	0.931
AGIWUR10172		Control	RIL	-0.098	0.114	-5.81	0.907
AGIWUR10172		Control	IL	-0.077	0.114	-2.064	0.94
AGIWUR10172		Heat-stress	IL	-0.007	0.013	-1.08	0.752
AGIWUR10173		Control	RIL	0.001	0.994	0.001	0.78
AGIWUR10173		Heat-stress	RIL	-0.159	1.34	-0.135	0.737
AGIWUR10173		Recovery	RIL	0.762	0.356	0.682	0.772
AGIWUR10173		Recovery	IL	0.35	0.356	0.496	0.799
AGIWUR10173		Control	IL	0.186	0.994	0.157	0.79
AGIWUR10173		Heat-stress	IL	-0.41	1.34	-0.441	0.796
AGIWUR10174	WBGene00022748	Heat-stress	RIL	0.184	0.034	0.845	0.692
AGIWUR10174	WBGene00022748	Control	RIL	-0.282	0.557	-1.021	0.848
AGIWUR10174	WBGene00022748	Control	IL	-0.373	0.557	-2.029	0.844
AGIWUR10174	WBGene00022748	Recovery	RIL	0.243	0.093	0.723	0.753
AGIWUR10174	WBGene00022748	Recovery	IL	-0.011	0.093	-0.129	0.774
AGIWUR10174	WBGene00022748	Heat-stress	IL	0.045	0.034	0.573	0.828
AGIWUR10175	WBGene00004266	Heat-stress	RIL	0.032	0.14	0.187	0.782
AGIWUR10175	WBGene00004266	Recovery	RIL	0.181	0.124	0.595	0.725
AGIWUR10175	WBGene00004266	Control	RIL	0.003	0.173	0.017	0.735
AGIWUR10175	WBGene00004266	Control	IL	0.001	0.173	0.003	0.812
AGIWUR10175	WBGene00004266	Heat-stress	IL	-0.023	0.14	-0.192	0.788
AGIWUR10175	WBGene00004266	Recovery	IL	0.022	0.124	0.153	0.698
AGIWUR10176	WBGene00006779	Control	IL	-0.075	0.113	-1.949	0.758
AGIWUR10176	WBGene00006779	Heat-stress	IL	0.026	0.028	0.486	0.757
AGIWUR10176	WBGene00006779	Recovery	IL	0.016	0.017	0.485	0.744
AGIWUR10176	WBGene00006779	Recovery	RIL	0.244	0.017	0.936	0.862
AGIWUR10176	WBGene00006779	Control	RIL	0.143	0.113	0.558	0.858
AGIWUR10176	WBGene00006779	Heat-stress	RIL	0.121	0.028	0.814	0.817
AGIWUR10177	WBGene00000413	Heat-stress	IL	0.017	0.013	0.556	0.793
AGIWUR10177	WBGene00000413	Recovery	IL	0.031	0.011	0.741	0.812
AGIWUR10177	WBGene00000413	Control	IL	-0.023	0.063	-0.578	0.741
AGIWUR10177	WBGene00000413	Control	RIL	0.029	0.063	0.317	0.778
AGIWUR10177	WBGene00000413	Recovery	RIL	0.109	0.011	0.91	0.652
AGIWUR10177	WBGene00000413	Heat-stress	RIL	0.055	0.013	0.804	0.733
AGIWUR10178	WBGene00003706	Heat-stress	IL	0.326	0.095	0.774	0.917
AGIWUR10178	WBGene00003706	Recovery	IL	0.571	0.087	0.867	0.991
AGIWUR10178	WBGene00003706	Recovery	RIL	3.225	0.087	0.974	0.563
AGIWUR10178	WBGene00003706	Control	IL	0.182	0.45	0.288	0.977
AGIWUR10178	WBGene00003706	Control	RIL	2.751	0.45	0.859	0.584
AGIWUR10178	WBGene00003706	Heat-stress	RIL	2.156	0.095	0.958	0.676
AGIWUR10179		Heat-stress	IL	0.003	0.052	0.055	0.84
AGIWUR10179		Recovery	IL	0.168	0.054	0.757	0.761
AGIWUR10179		Recovery	RIL	0.399	0.054	0.881	0.778
AGIWUR10179		Control	IL	0.031	0.097	0.241	0.754
AGIWUR10179		Control	RIL	0.605	0.097	0.862	0.854
AGIWUR10179		Heat-stress	RIL	0.808	0.052	0.94	0.892
AGIWUR1018		Heat-stress	IL	-0.223	0.26	-5.985	0.954
AGIWUR1018		Control	IL	0.01	0.027	0.272	0.878
AGIWUR1018		Control	RIL	0.433	0.027	0.942	0.99
AGIWUR1018		Heat-stress	RIL	0.277	0.26	0.515	0.988
AGIWUR1018		Recovery	RIL	0.37	0.056	0.869	0.978
AGIWUR1018		Recovery	IL	0.051	0.056	0.481	0.914
AGIWUR10180	WBGene00007081	Heat-stress	RIL	-0.373	1.808	-0.26	0.729
AGIWUR10180	WBGene00007081	Recovery	RIL	0.073	0.694	0.095	0.783
AGIWUR10180	WBGene00007081	Recovery	IL	-0.16	0.694	-0.299	0.809
AGIWUR10180	WBGene00007081	Control	RIL	-0.034	0.99	-0.035	0.775
AGIWUR10180	WBGene00007081	Control	IL	0.104	0.99	0.095	0.74
AGIWUR10180	WBGene00007081	Heat-stress	IL	-1.228	1.808	-2.119	0.802
AGIWUR10181	WBGene00009632	Heat-stress	RIL	0.062	0.016	0.794	0.846
AGIWUR10181	WBGene00009632	Control	RIL	0.038	0.037	0.503	0.92
AGIWUR10181	WBGene00009632	Recovery	RIL	0.088	0.003	0.971	0.912
AGIWUR10181	WBGene00009632	Recovery	IL	0.006	0.003	0.699	0.761
AGIWUR10181	WBGene00009632	Control	IL	-0.023	0.037	-1.713	0.811
AGIWUR10181	WBGene00009632	Heat-stress	IL	-0.006	0.016	-0.676	0.755
AGIWUR10182	WBGene00019068	Heat-stress	RIL	0.19	0.02	0.905	0.788
AGIWUR10182	WBGene00019068	Recovery	RIL	0.153	0.09	0.63	0.81
AGIWUR10182	WBGene00019068	Control	RIL	0.219	0.085	0.721	0.836
AGIWUR10182	WBGene00019068	Control	IL	0.067	0.085	0.443	0.793
AGIWUR10182	WBGene00019068	Recovery	IL	0.012	0.09	0.122	0.704
AGIWUR10182	WBGene00019068	Heat-stress	IL	0.037	0.02	0.652	0.77
AGIWUR10183	WBGene00016064	Heat-stress	RIL	0.45	0.008	0.982	0.887
AGIWUR10183	WBGene00016064	Recovery	RIL	0.388	0.321	0.548	0.787
AGIWUR10183	WBGene00016064	Recovery	IL	-0.058	0.321	-0.221	0.735
AGIWUR10183	WBGene00016064	Control	RIL	0.73	0.069	0.913	0.735
AGIWUR10183	WBGene00016064	Control	IL	0.019	0.069	0.215	0.795
AGIWUR10183	WBGene00016064	Heat-stress	IL	0.131	0.008	0.941	0.842
AGIWUR10184		Control	RIL	0.197	0.245	0.445	0.727
AGIWUR10184		Heat-stress	RIL	-0.19	0.482	-0.65	0.782
AGIWUR10184		Recovery	RIL	0.023	0.17	0.118	0.726
AGIWUR10184		Recovery	IL	-0.047	0.17	-0.379	0.816
AGIWUR10184		Control	IL	0.089	0.245	0.266	0.828
AGIWUR10184		Heat-stress	IL	-0.375	0.482	-3.52	0.828
AGIWUR10185		Heat-stress	RIL	0.396	0.153	0.722	0.835
AGIWUR10185		Recovery	RIL	0.27	0.127	0.679	0.74
AGIWUR10185		Control	RIL	0.073	0.554	0.116	0.808
AGIWUR10185		Control	IL	-0.171	0.554	-0.447	0.757
AGIWUR10185		Recovery	IL	0.13	0.127	0.506	0.692
AGIWUR10185		Heat-stress	IL	0.022	0.153	0.127	0.821
AGIWUR10186	WBGene00021144	Heat-stress	RIL	-0.025	0.091	-0.369	0.843
AGIWUR10186	WBGene00021144	Recovery	RIL	0.019	0.043	0.303	0.848
AGIWUR10186	WBGene00021144	Recovery	IL	-0.03	0.043	-2.39	0.755
AGIWUR10186	WBGene00021144	Control	RIL	0.067	0.071	0.482	0.941
AGIWUR10186	WBGene00021144	Control	IL	-0.059	0.071	-4.793	0.805
AGIWUR10186	WBGene00021144	Heat-stress	IL	-0.083	0.091	-9.935	0.853
AGIWUR10187	WBGene00000245	Heat-stress	RIL	0.072	0.054	0.572	0.73
AGIWUR10187	WBGene00000245	Recovery	RIL	0.201	0.058	0.777	0.799
AGIWUR10187	WBGene00000245	Recovery	IL	0.013	0.058	0.188	0.776
AGIWUR10187	WBGene00000245	Control	RIL	0.016	0.229	0.066	0.818
AGIWUR10187	WBGene00000245	Control	IL	0.019	0.229	0.076	0.853
AGIWUR10187	WBGene00000245	Heat-stress	IL	-0.003	0.054	-0.055	0.802
AGIWUR10188	WBGene00021371	Heat-stress	RIL	0.407	0.2	0.671	0.735
AGIWUR10188	WBGene00021371	Control	RIL	-0.559	1.053	-1.13	0.785
AGIWUR10188	WBGene00021371	Control	IL	-0.909	1.053	-6.327	0.821
AGIWUR10188	WBGene00021371	Heat-stress	IL	-0.022	0.2	-0.123	0.777
AGIWUR10188	WBGene00021371	Recovery	IL	0.041	0.101	0.288	0.659
AGIWUR10188	WBGene00021371	Recovery	RIL	0.304	0.101	0.751	0.798
AGIWUR10189	WBGene00002978	Heat-stress	IL	0.085	0.227	0.271	0.772
AGIWUR10189	WBGene00002978	Recovery	IL	-0.039	0.165	-0.309	0.743
AGIWUR10189	WBGene00002978	Recovery	RIL	0.687	0.165	0.806	0.819
AGIWUR10189	WBGene00002978	Control	IL	-0.297	0.429	-2.264	0.832
AGIWUR10189	WBGene00002978	Control	RIL	0.476	0.429	0.526	0.823
AGIWUR10189	WBGene00002978	Heat-stress	RIL	0.42	0.227	0.649	0.729
AGIWUR1019		Control	IL	-0.14	0.173	-4.255	0.896
AGIWUR1019		Heat-stress	IL	-0.197	0.225	-7.041	0.939
AGIWUR1019		Recovery	IL	0.061	0.043	0.583	0.922
AGIWUR1019		Recovery	RIL	0.07	0.043	0.618	0.947
AGIWUR1019		Control	RIL	-0.074	0.173	-0.746	0.893
AGIWUR1019		Heat-stress	RIL	-0.086	0.225	-0.62	0.96
AGIWUR10190		Heat-stress	IL	0.01	0.018	0.354	0.765
AGIWUR10190		Control	IL	0.015	0.009	0.627	0.776
AGIWUR10190		Control	RIL	0.071	0.009	0.887	0.832
AGIWUR10190		Recovery	IL	0.007	0.019	0.264	0.782
AGIWUR10190		Recovery	RIL	0.047	0.019	0.717	0.726
AGIWUR10190		Heat-stress	RIL	0.063	0.018	0.781	0.831
AGIWUR10191	WBGene00022190	Heat-stress	IL	-0.011	0.024	-0.815	0.806
AGIWUR10191	WBGene00022190	Recovery	IL	0.007	0.005	0.564	0.745
AGIWUR10191	WBGene00022190	Control	IL	0.012	0.011	0.516	0.786
AGIWUR10191	WBGene00022190	Control	RIL	0.014	0.011	0.56	0.762
AGIWUR10191	WBGene00022190	Heat-stress	RIL	0.011	0.024	0.318	0.778
AGIWUR10191	WBGene00022190	Recovery	RIL	0.033	0.005	0.86	0.772
AGIWUR10192		Control	RIL	0.004	0.07	0.051	0.771
AGIWUR10192		Heat-stress	RIL	-0.025	0.084	-0.425	0.739
AGIWUR10192		Recovery	RIL	0.04	0.029	0.578	0.795
AGIWUR10192		Recovery	IL	0.036	0.029	0.555	0.713
AGIWUR10192		Control	IL	-0.008	0.07	-0.135	0.794
AGIWUR10192		Heat-stress	IL	-0.003	0.084	-0.034	0.75
AGIWUR10193	WBGene00004359	Heat-stress	RIL	0.097	0.23	0.297	0.759
AGIWUR10193	WBGene00004359	Recovery	RIL	0.042	0.151	0.219	0.711
AGIWUR10193	WBGene00004359	Control	RIL	0.073	0.192	0.277	0.764
AGIWUR10193	WBGene00004359	Control	IL	0.004	0.192	0.02	0.842
AGIWUR10193	WBGene00004359	Recovery	IL	-0.066	0.151	-0.767	0.762
AGIWUR10193	WBGene00004359	Heat-stress	IL	-0.102	0.23	-0.799	0.778
AGIWUR10194	WBGene00020471	Heat-stress	RIL	0.121	0.03	0.801	0.812
AGIWUR10194	WBGene00020471	Recovery	RIL	0.15	0.113	0.57	0.724
AGIWUR10194	WBGene00020471	Recovery	IL	-0.043	0.113	-0.615	0.699
AGIWUR10194	WBGene00020471	Control	RIL	-0.171	0.425	-0.671	0.789
AGIWUR10194	WBGene00020471	Control	IL	-0.218	0.425	-1.051	0.809
AGIWUR10194	WBGene00020471	Heat-stress	IL	0.04	0.03	0.572	0.804
AGIWUR10195	WBGene00006105	Heat-stress	RIL	-0.002	0.025	-0.095	0.838
AGIWUR10195	WBGene00006105	Recovery	RIL	0.112	0.002	0.979	0.967
AGIWUR10195	WBGene00006105	Recovery	IL	0.013	0.002	0.847	0.823
AGIWUR10195	WBGene00006105	Control	RIL	0.019	0.003	0.87	0.882
AGIWUR10195	WBGene00006105	Control	IL	0.007	0.003	0.704	0.799
AGIWUR10195	WBGene00006105	Heat-stress	IL	-0.013	0.025	-1.177	0.83
AGIWUR10196	WBGene00019212	Heat-stress	RIL	0.13	0.086	0.604	0.844
AGIWUR10196	WBGene00019212	Control	RIL	0.028	0.204	0.121	0.814
AGIWUR10196	WBGene00019212	Control	IL	-0.117	0.204	-1.349	0.796
AGIWUR10196	WBGene00019212	Recovery	RIL	0.233	0.023	0.912	0.817
AGIWUR10196	WBGene00019212	Recovery	IL	0.01	0.023	0.312	0.67
AGIWUR10196	WBGene00019212	Heat-stress	IL	0.059	0.086	0.409	0.779
AGIWUR10197	WBGene00006670	Heat-stress	RIL	0.43	0.131	0.767	0.957
AGIWUR10197	WBGene00006670	Recovery	RIL	0.368	0.043	0.894	0.978
AGIWUR10197	WBGene00006670	Recovery	IL	-0.017	0.043	-0.667	0.888
AGIWUR10197	WBGene00006670	Control	RIL	0.046	0.462	0.09	0.958
AGIWUR10197	WBGene00006670	Control	IL	-0.449	0.462	-35.366	0.954
AGIWUR10197	WBGene00006670	Heat-stress	IL	-0.123	0.131	-15.437	0.939
AGIWUR10198	WBGene00000458	Heat-stress	RIL	1.482	0.03	0.98	0.931
AGIWUR10198	WBGene00000458	Recovery	RIL	1.73	0.081	0.955	0.947
AGIWUR10198	WBGene00000458	Recovery	IL	-0.026	0.081	-0.457	0.777
AGIWUR10198	WBGene00000458	Control	RIL	1.475	0.454	0.765	0.94
AGIWUR10198	WBGene00000458	Control	IL	-0.39	0.454	-6.078	0.869
AGIWUR10198	WBGene00000458	Heat-stress	IL	0.023	0.03	0.43	0.79
AGIWUR10199	WBGene00013647	Heat-stress	RIL	0.107	0.066	0.618	0.81
AGIWUR10199	WBGene00013647	Control	RIL	-0.014	0.269	-0.054	0.809
AGIWUR10199	WBGene00013647	Recovery	RIL	0.148	0.085	0.636	0.736
AGIWUR10199	WBGene00013647	Recovery	IL	-0.015	0.085	-0.221	0.75
AGIWUR10199	WBGene00013647	Control	IL	-0.168	0.269	-1.675	0.781
AGIWUR10199	WBGene00013647	Heat-stress	IL	0.012	0.066	0.151	0.792
AGIWUR102		Heat-stress	RIL	0.684	0.214	0.762	0.872
AGIWUR102		Recovery	RIL	1.132	0.096	0.922	0.87
AGIWUR102		Control	RIL	0.483	0.454	0.516	0.775
AGIWUR102		Control	IL	-0.297	0.454	-1.893	0.882
AGIWUR102		Heat-stress	IL	-0.074	0.214	-0.528	0.825
AGIWUR102		Recovery	IL	-0.004	0.096	-0.044	0.749
AGIWUR1020		Control	IL	-0.051	0.085	-1.478	0.878
AGIWUR1020		Heat-stress	IL	-0.19	0.215	-7.624	0.908
AGIWUR1020		Recovery	IL	0.006	0.046	0.117	0.858
AGIWUR1020		Recovery	RIL	0.021	0.046	0.313	0.93
AGIWUR1020		Control	RIL	-0.01	0.085	-0.127	0.888
AGIWUR1020		Heat-stress	RIL	0.001	0.215	0.005	0.962
AGIWUR10200		Heat-stress	IL	-0.053	0.076	-2.383	0.905
AGIWUR10200		Recovery	IL	-0.134	0.173	-3.426	0.947
AGIWUR10200		Control	IL	-1.019	1.029	-105.494	0.977
AGIWUR10200		Control	RIL	-0.618	1.029	-1.506	0.963
AGIWUR10200		Recovery	RIL	0.228	0.173	0.569	0.962
AGIWUR10200		Heat-stress	RIL	0.593	0.076	0.887	0.975
AGIWUR10201	WBGene00021335	Heat-stress	IL	-0.024	0.193	-0.144	0.75
AGIWUR10201	WBGene00021335	Recovery	IL	-0.043	0.291	-0.172	0.876
AGIWUR10201	WBGene00021335	Recovery	RIL	0.605	0.291	0.676	0.887
AGIWUR10201	WBGene00021335	Control	IL	-0.031	0.207	-0.176	0.748
AGIWUR10201	WBGene00021335	Control	RIL	0.173	0.207	0.456	0.806
AGIWUR10201	WBGene00021335	Heat-stress	RIL	0.043	0.193	0.182	0.72
AGIWUR10202	WBGene00020088	Heat-stress	IL	-0.277	0.394	-2.367	0.784
AGIWUR10202	WBGene00020088	Recovery	IL	0.006	0.082	0.071	0.71
AGIWUR10202	WBGene00020088	Recovery	RIL	1.239	0.082	0.938	0.937
AGIWUR10202	WBGene00020088	Control	IL	-0.062	0.147	-0.742	0.729
AGIWUR10202	WBGene00020088	Control	RIL	0.963	0.147	0.868	0.843
AGIWUR10202	WBGene00020088	Heat-stress	RIL	0.557	0.394	0.586	0.889
AGIWUR10203		Heat-stress	IL	-0.06	0.075	-3.86	0.86
AGIWUR10203		Control	IL	-0.001	0.011	-0.06	0.733
AGIWUR10203		Control	RIL	0.375	0.011	0.972	0.992
AGIWUR10203		Heat-stress	RIL	-0.054	0.075	-2.619	0.896
AGIWUR10203		Recovery	RIL	0.042	0.007	0.862	0.931
AGIWUR10203		Recovery	IL	0.018	0.007	0.729	0.786
AGIWUR10204	WBGene00015770	Heat-stress	RIL	-0.015	0.066	-0.303	0.884
AGIWUR10204	WBGene00015770	Recovery	RIL	0.069	0.014	0.831	0.897
AGIWUR10204	WBGene00015770	Recovery	IL	0	0.014	-0.021	0.769
AGIWUR10204	WBGene00015770	Control	RIL	0.435	0.047	0.902	0.982
AGIWUR10204	WBGene00015770	Control	IL	-0.036	0.047	-3.225	0.818
AGIWUR10204	WBGene00015770	Heat-stress	IL	-0.056	0.066	-5.472	0.878
AGIWUR10205	WBGene00013931	Control	RIL	0.637	0.114	0.848	0.853
AGIWUR10205	WBGene00013931	Heat-stress	RIL	0.022	0.078	0.221	0.823
AGIWUR10205	WBGene00013931	Recovery	RIL	0.286	0.024	0.923	0.843
AGIWUR10205	WBGene00013931	Recovery	IL	0	0.024	-0.011	0.761
AGIWUR10205	WBGene00013931	Control	IL	0.104	0.114	0.477	0.916
AGIWUR10205	WBGene00013931	Heat-stress	IL	-0.066	0.078	-5.391	0.84
AGIWUR10206		Heat-stress	RIL	0.212	1.119	0.159	0.803
AGIWUR10206		Control	RIL	0.219	0.893	0.197	0.778
AGIWUR10206		Control	IL	0.216	0.893	0.195	0.785
AGIWUR10206		Recovery	RIL	0.717	0.331	0.684	0.757
AGIWUR10206		Recovery	IL	0.3	0.331	0.475	0.81
AGIWUR10206		Heat-stress	IL	-0.218	1.119	-0.241	0.798
AGIWUR10207		Heat-stress	RIL	0.036	0.05	0.419	0.929
AGIWUR10207		Recovery	RIL	0.069	0.014	0.827	0.912
AGIWUR10207		Control	RIL	-0.109	0.229	-0.912	0.947
AGIWUR10207		Control	IL	-0.218	0.229	-20.453	0.935
AGIWUR10207		Heat-stress	IL	-0.037	0.05	-2.869	0.81
AGIWUR10207		Recovery	IL	0.008	0.014	0.362	0.858
AGIWUR10208	WBGene00004011	Control	RIL	-0.324	0.963	-0.507	0.964
AGIWUR10208	WBGene00004011	Heat-stress	RIL	0.413	0.212	0.661	0.938
AGIWUR10208	WBGene00004011	Recovery	RIL	0.32	0.102	0.758	0.912
AGIWUR10208	WBGene00004011	Recovery	IL	-0.061	0.102	-1.498	0.834
AGIWUR10208	WBGene00004011	Control	IL	-0.876	0.963	-10.07	0.928
AGIWUR10208	WBGene00004011	Heat-stress	IL	-0.19	0.212	-8.762	0.85
AGIWUR10209	WBGene00022124	Heat-stress	RIL	0.291	0.023	0.928	0.869
AGIWUR10209	WBGene00022124	Control	RIL	0.499	0.143	0.778	0.881
AGIWUR10209	WBGene00022124	Control	IL	-0.066	0.143	-0.857	0.796
AGIWUR10209	WBGene00022124	Recovery	RIL	0.105	0.236	0.307	0.81
AGIWUR10209	WBGene00022124	Recovery	IL	-0.172	0.236	-2.678	0.756
AGIWUR10209	WBGene00022124	Heat-stress	IL	0.028	0.023	0.551	0.736
AGIWUR1021		Heat-stress	RIL	-0.049	0.094	-1.069	0.891
AGIWUR1021		Recovery	RIL	0.007	0.012	0.36	0.731
AGIWUR1021		Control	RIL	-0.005	0.028	-0.221	0.809
AGIWUR1021		Control	IL	0.071	0.028	0.721	0.96
AGIWUR1021		Heat-stress	IL	0.001	0.094	0.007	0.921
AGIWUR1021		Recovery	IL	0.038	0.012	0.762	0.892
AGIWUR10210	WBGene00003225	Heat-stress	RIL	0.243	0.049	0.834	0.817
AGIWUR10210	WBGene00003225	Recovery	RIL	0.123	0.126	0.496	0.793
AGIWUR10210	WBGene00003225	Recovery	IL	-0.077	0.126	-1.593	0.769
AGIWUR10210	WBGene00003225	Control	RIL	0.127	0.156	0.449	0.828
AGIWUR10210	WBGene00003225	Control	IL	-0.087	0.156	-1.262	0.839
AGIWUR10210	WBGene00003225	Heat-stress	IL	0.012	0.049	0.191	0.783
AGIWUR10211	WBGene00045457	Control	RIL	0.979	0.912	0.518	0.745
AGIWUR10211	WBGene00045457	Control	IL	1.248	0.912	0.578	0.854
AGIWUR10211	WBGene00045457	Heat-stress	IL	1.219	0.088	0.932	0.819
AGIWUR10211	WBGene00045457	Recovery	IL	-0.153	1.006	-0.179	0.916
AGIWUR10211	WBGene00045457	Recovery	RIL	2.457	1.006	0.709	0.663
AGIWUR10211	WBGene00045457	Heat-stress	RIL	2.551	0.088	0.966	0.753
AGIWUR10212	WBGene00002295	Heat-stress	IL	0.028	0.135	0.172	0.935
AGIWUR10212	WBGene00002295	Recovery	IL	-0.024	0.062	-0.637	0.758
AGIWUR10212	WBGene00002295	Recovery	RIL	0.674	0.062	0.916	0.898
AGIWUR10212	WBGene00002295	Control	IL	-0.051	0.095	-1.173	0.791
AGIWUR10212	WBGene00002295	Control	RIL	0.609	0.095	0.865	0.891
AGIWUR10212	WBGene00002295	Heat-stress	RIL	0.345	0.135	0.719	0.914
AGIWUR10213	WBGene00000985	Heat-stress	IL	-0.181	0.315	-1.344	0.758
AGIWUR10213	WBGene00000985	Recovery	IL	0.047	0.098	0.323	0.711
AGIWUR10213	WBGene00000985	Recovery	RIL	1.185	0.098	0.923	0.944
AGIWUR10213	WBGene00000985	Control	IL	-0.224	0.358	-1.672	0.832
AGIWUR10213	WBGene00000985	Control	RIL	1.566	0.358	0.814	0.942
AGIWUR10213	WBGene00000985	Heat-stress	RIL	0.656	0.315	0.676	0.931
AGIWUR10214	WBGene00006587	Heat-stress	IL	0.146	0.092	0.613	0.786
AGIWUR10214	WBGene00006587	Control	IL	-0.714	0.994	-2.547	0.824
AGIWUR10214	WBGene00006587	Recovery	IL	0.031	0.326	0.087	0.674
AGIWUR10214	WBGene00006587	Recovery	RIL	0.664	0.326	0.671	0.76
AGIWUR10214	WBGene00006587	Control	RIL	-0.046	0.994	-0.049	0.744
AGIWUR10214	WBGene00006587	Heat-stress	RIL	0.395	0.092	0.811	0.791
AGIWUR10215	WBGene00003725	Heat-stress	IL	-0.012	0.082	-0.167	0.738
AGIWUR10215	WBGene00003725	Recovery	IL	0.028	0.017	0.624	0.714
AGIWUR10215	WBGene00003725	Control	IL	0.006	0.049	0.104	0.819
AGIWUR10215	WBGene00003725	Control	RIL	0.182	0.049	0.787	0.838
AGIWUR10215	WBGene00003725	Heat-stress	RIL	0.155	0.082	0.654	0.828
AGIWUR10215	WBGene00003725	Recovery	RIL	0.192	0.017	0.919	0.829
AGIWUR10216	WBGene00015894	Control	RIL	0.505	0.089	0.85	0.806
AGIWUR10216	WBGene00015894	Heat-stress	RIL	0.228	0.49	0.318	0.728
AGIWUR10216	WBGene00015894	Recovery	RIL	-0.532	1.295	-0.697	0.707
AGIWUR10216	WBGene00015894	Heat-stress	IL	-0.258	0.49	-1.106	0.781
AGIWUR10216	WBGene00015894	Recovery	IL	-1.123	1.295	-6.51	0.787
AGIWUR10216	WBGene00015894	Control	IL	0.399	0.089	0.817	0.741
AGIWUR10217		Recovery	RIL	-0.011	0.31	-0.035	0.748
AGIWUR10217		Heat-stress	IL	-0.128	0.226	-1.307	0.888
AGIWUR10217		Control	RIL	0.486	0.049	0.909	0.874
AGIWUR10217		Heat-stress	RIL	0.257	0.226	0.532	0.83
AGIWUR10217		Control	IL	0.189	0.049	0.796	0.748
AGIWUR10217		Recovery	IL	-0.132	0.31	-0.737	0.768
AGIWUR10218	WBGene00022134	Recovery	RIL	0.451	0.233	0.659	0.803
AGIWUR10218	WBGene00022134	Heat-stress	IL	-0.204	0.246	-4.786	0.836
AGIWUR10218	WBGene00022134	Recovery	IL	-0.182	0.233	-3.562	0.794
AGIWUR10218	WBGene00022134	Control	RIL	0.243	0.255	0.488	0.795
AGIWUR10218	WBGene00022134	Heat-stress	RIL	0.109	0.246	0.306	0.837
AGIWUR10218	WBGene00022134	Control	IL	-0.142	0.255	-1.265	0.776
AGIWUR10219		Control	RIL	0.089	0.043	0.677	0.921
AGIWUR10219		Recovery	RIL	0.079	0.02	0.794	0.937
AGIWUR10219		Heat-stress	IL	-0.029	0.036	-4.135	0.753
AGIWUR10219		Recovery	IL	0.003	0.02	0.119	0.852
AGIWUR10219		Heat-stress	RIL	0.025	0.036	0.415	0.909
AGIWUR10219		Control	IL	-0.017	0.043	-0.636	0.924
AGIWUR1022		Recovery	RIL	0.003	0.008	0.244	0.702
AGIWUR1022		Control	RIL	-0.009	0.025	-0.593	0.807
AGIWUR1022		Heat-stress	RIL	-0.031	0.06	-1.097	0.858
AGIWUR1022		Control	IL	-0.008	0.025	-0.427	0.822
AGIWUR1022		Heat-stress	IL	-0.001	0.06	-0.024	0.898
AGIWUR1022		Recovery	IL	0.014	0.008	0.631	0.811
AGIWUR10220	WBGene00004316	Recovery	RIL	0.226	0.02	0.919	0.79
AGIWUR10220	WBGene00004316	Heat-stress	IL	-0.206	0.34	-1.527	0.781
AGIWUR10220	WBGene00004316	Recovery	IL	0.076	0.02	0.793	0.648
AGIWUR10220	WBGene00004316	Control	RIL	0	0.231	-0.001	0.816
AGIWUR10220	WBGene00004316	Heat-stress	RIL	0.078	0.34	0.187	0.825
AGIWUR10220	WBGene00004316	Control	IL	-0.114	0.231	-0.969	0.75
AGIWUR10221	WBGene00045456	Control	RIL	0.226	0.183	0.553	0.829
AGIWUR10221	WBGene00045456	Recovery	RIL	0.048	0.414	0.105	0.71
AGIWUR10221	WBGene00045456	Heat-stress	IL	0.202	0.081	0.713	0.785
AGIWUR10221	WBGene00045456	Recovery	IL	-0.02	0.414	-0.051	0.789
AGIWUR10221	WBGene00045456	Heat-stress	RIL	0.429	0.081	0.841	0.807
AGIWUR10221	WBGene00045456	Control	IL	0.445	0.183	0.709	0.747
AGIWUR10222	WBGene00006794	Recovery	RIL	2.823	0.378	0.882	0.908
AGIWUR10222	WBGene00006794	Control	RIL	2.251	0.58	0.795	0.928
AGIWUR10222	WBGene00006794	Heat-stress	RIL	2.326	0.114	0.953	0.918
AGIWUR10222	WBGene00006794	Heat-stress	IL	0.107	0.114	0.485	0.755
AGIWUR10222	WBGene00006794	Recovery	IL	-0.282	0.378	-2.944	0.747
AGIWUR10222	WBGene00006794	Control	IL	-0.294	0.58	-1.028	0.789
AGIWUR10223	WBGene00021379	Recovery	RIL	0.508	0.253	0.667	0.652
AGIWUR10223	WBGene00021379	Heat-stress	IL	0.116	0.131	0.47	0.745
AGIWUR10223	WBGene00021379	Control	RIL	-0.307	1.231	-0.333	0.774
AGIWUR10223	WBGene00021379	Heat-stress	RIL	0.591	0.131	0.819	0.736
AGIWUR10223	WBGene00021379	Control	IL	-0.842	1.231	-2.159	0.804
AGIWUR10223	WBGene00021379	Recovery	IL	-0.062	0.253	-0.327	0.836
AGIWUR10224		Control	RIL	0.679	0.013	0.981	0.995
AGIWUR10224		Control	IL	0.001	0.013	0.073	0.881
AGIWUR10224		Heat-stress	IL	-0.007	0.019	-0.581	0.714
AGIWUR10224		Recovery	IL	0.007	0.006	0.545	0.73
AGIWUR10224		Heat-stress	RIL	-0.011	0.019	-1.371	0.761
AGIWUR10224		Recovery	RIL	0.004	0.006	0.443	0.83
AGIWUR10225		Control	IL	-0.351	0.365	-25.019	0.949
AGIWUR10225		Heat-stress	IL	-0.164	0.175	-14.365	0.912
AGIWUR10225		Control	RIL	0.276	0.365	0.431	0.97
AGIWUR10225		Heat-stress	RIL	0.136	0.175	0.436	0.955
AGIWUR10225		Recovery	IL	-0.028	0.043	-1.79	0.872
AGIWUR10225		Recovery	RIL	0.135	0.043	0.757	0.946
AGIWUR10226	WBGene00018373	Control	IL	-0.114	0.178	-1.798	0.781
AGIWUR10226	WBGene00018373	Heat-stress	IL	-0.021	0.079	-0.353	0.789
AGIWUR10226	WBGene00018373	Recovery	IL	-0.234	0.291	-4.107	0.848
AGIWUR10226	WBGene00018373	Control	RIL	0.09	0.178	0.337	0.891
AGIWUR10226	WBGene00018373	Heat-stress	RIL	0.021	0.079	0.212	0.796
AGIWUR10226	WBGene00018373	Recovery	RIL	0.141	0.291	0.327	0.839
AGIWUR10227		Control	IL	-0.213	0.23	-12.806	0.928
AGIWUR10227		Heat-stress	IL	-0.233	0.254	-11.133	0.949
AGIWUR10227		Recovery	IL	-0.018	0.04	-0.812	0.888
AGIWUR10227		Control	RIL	0.379	0.23	0.622	0.968
AGIWUR10227		Heat-stress	RIL	-0.068	0.254	-0.365	0.907
AGIWUR10227		Recovery	RIL	0.108	0.04	0.732	0.89
AGIWUR10228	WBGene00018564	Control	IL	-1.883	1.996	-16.731	0.942
AGIWUR10228	WBGene00018564	Control	RIL	-0.488	1.996	-0.324	0.863
AGIWUR10228	WBGene00018564	Heat-stress	RIL	1.344	0.204	0.868	0.898
AGIWUR10228	WBGene00018564	Recovery	RIL	1.695	0.089	0.95	0.901
AGIWUR10228	WBGene00018564	Heat-stress	IL	-0.127	0.204	-1.661	0.79
AGIWUR10228	WBGene00018564	Recovery	IL	0.018	0.089	0.17	0.795
AGIWUR10229	WBGene00016209	Recovery	RIL	0.04	0.145	0.217	0.718
AGIWUR10229	WBGene00016209	Heat-stress	IL	-0.048	0.137	-0.547	0.764
AGIWUR10229	WBGene00016209	Recovery	IL	-0.082	0.145	-1.294	0.687
AGIWUR10229	WBGene00016209	Control	RIL	0.002	0.124	0.018	0.786
AGIWUR10229	WBGene00016209	Heat-stress	RIL	0.06	0.137	0.305	0.803
AGIWUR10229	WBGene00016209	Control	IL	0.009	0.124	0.07	0.852
AGIWUR1023		Control	RIL	0.011	0.003	0.777	0.834
AGIWUR1023		Recovery	RIL	0.008	0.008	0.505	0.75
AGIWUR1023		Heat-stress	IL	-0.027	0.072	-0.613	0.928
AGIWUR1023		Recovery	IL	0.014	0.008	0.645	0.773
AGIWUR1023		Heat-stress	RIL	-0.056	0.072	-3.528	0.861
AGIWUR1023		Control	IL	0.012	0.003	0.79	0.842
AGIWUR10230	WBGene00000085	Recovery	RIL	0.264	0.027	0.906	0.822
AGIWUR10230	WBGene00000085	Control	RIL	-0.233	0.654	-0.553	0.829
AGIWUR10230	WBGene00000085	Heat-stress	RIL	0.155	0.155	0.5	0.915
AGIWUR10230	WBGene00000085	Heat-stress	IL	-0.077	0.155	-0.991	0.744
AGIWUR10230	WBGene00000085	Recovery	IL	0.027	0.027	0.5	0.703
AGIWUR10230	WBGene00000085	Control	IL	-0.513	0.654	-3.633	0.811
AGIWUR10231		Recovery	RIL	0.043	0.019	0.689	0.717
AGIWUR10231		Heat-stress	IL	-0.009	0.023	-0.673	0.805
AGIWUR10231		Control	RIL	0.107	0.114	0.483	0.946
AGIWUR10231		Heat-stress	RIL	0.036	0.023	0.612	0.885
AGIWUR10231		Control	IL	-0.09	0.114	-3.604	0.799
AGIWUR10231		Recovery	IL	-0.003	0.019	-0.164	0.751
AGIWUR10232	WBGene00003132	Control	RIL	0.143	0.151	0.487	0.89
AGIWUR10232	WBGene00003132	Recovery	RIL	0.09	0.054	0.625	0.659
AGIWUR10232	WBGene00003132	Heat-stress	IL	-0.156	0.201	-3.475	0.763
AGIWUR10232	WBGene00003132	Recovery	IL	-0.012	0.054	-0.281	0.739
AGIWUR10232	WBGene00003132	Heat-stress	RIL	-0.097	0.201	-0.939	0.803
AGIWUR10232	WBGene00003132	Control	IL	-0.097	0.151	-1.768	0.804
AGIWUR10233	WBGene00021183	Recovery	RIL	0.392	0.129	0.753	0.769
AGIWUR10233	WBGene00021183	Control	RIL	0.11	0.571	0.161	0.922
AGIWUR10233	WBGene00021183	Heat-stress	RIL	0.474	0.235	0.668	0.85
AGIWUR10233	WBGene00021183	Heat-stress	IL	-0.02	0.235	-0.09	0.927
AGIWUR10233	WBGene00021183	Recovery	IL	-0.012	0.129	-0.106	0.845
AGIWUR10233	WBGene00021183	Control	IL	-0.47	0.571	-4.671	0.931
AGIWUR10234	WBGene00004995	Recovery	RIL	0.034	0.081	0.298	0.768
AGIWUR10234	WBGene00004995	Heat-stress	IL	0.017	0.007	0.694	0.766
AGIWUR10234	WBGene00004995	Control	RIL	-0.069	0.117	-1.427	0.799
AGIWUR10234	WBGene00004995	Heat-stress	RIL	0.092	0.007	0.926	0.837
AGIWUR10234	WBGene00004995	Control	IL	-0.017	0.117	-0.165	0.83
AGIWUR10234	WBGene00004995	Recovery	IL	-0.05	0.081	-1.655	0.772
AGIWUR10235		Recovery	RIL	0.214	0.006	0.971	0.703
AGIWUR10235		Heat-stress	IL	0.066	0.122	0.351	0.784
AGIWUR10235		Recovery	IL	0.079	0.006	0.924	0.704
AGIWUR10235		Control	RIL	0.447	0.178	0.715	0.842
AGIWUR10235		Heat-stress	RIL	0.765	0.122	0.863	0.879
AGIWUR10235		Control	IL	-0.056	0.178	-0.456	0.766
AGIWUR10236		Control	RIL	0.044	0.639	0.065	0.83
AGIWUR10236		Heat-stress	RIL	0.157	0.439	0.263	0.759
AGIWUR10236		Control	IL	-0.219	0.639	-0.523	0.79
AGIWUR10236		Heat-stress	IL	-0.191	0.439	-0.771	0.799
AGIWUR10236		Recovery	IL	-0.101	0.392	-0.346	0.742
AGIWUR10236		Recovery	RIL	0.212	0.392	0.35	0.752
AGIWUR10237	WBGene00005792	Heat-stress	IL	0.212	0.058	0.786	0.94
AGIWUR10237	WBGene00005792	Recovery	IL	0.162	0.043	0.791	0.944
AGIWUR10237	WBGene00005792	Recovery	RIL	0.778	0.043	0.948	0.64
AGIWUR10237	WBGene00005792	Control	IL	-0.628	0.841	-2.951	0.922
AGIWUR10237	WBGene00005792	Control	RIL	-0.041	0.841	-0.051	0.749
AGIWUR10237	WBGene00005792	Heat-stress	RIL	0.955	0.058	0.943	0.681
AGIWUR10238	WBGene00006780	Heat-stress	IL	-0.176	0.37	-0.903	0.751
AGIWUR10238	WBGene00006780	Control	IL	-0.971	1.208	-4.106	0.879
AGIWUR10238	WBGene00006780	Recovery	IL	-0.033	0.2	-0.2	0.73
AGIWUR10238	WBGene00006780	Recovery	RIL	0.216	0.2	0.519	0.693
AGIWUR10238	WBGene00006780	Control	RIL	-0.694	1.208	-1.351	0.737
AGIWUR10238	WBGene00006780	Heat-stress	RIL	-0.058	0.37	-0.187	0.819
AGIWUR10239	WBGene00000478	Heat-stress	IL	-0.841	0.85	-89.591	0.971
AGIWUR10239	WBGene00000478	Recovery	IL	-0.025	0.05	-0.999	0.836
AGIWUR10239	WBGene00000478	Control	IL	-0.372	0.392	-18.471	0.9
AGIWUR10239	WBGene00000478	Control	RIL	0.579	0.392	0.596	0.982
AGIWUR10239	WBGene00000478	Recovery	RIL	0.269	0.05	0.843	0.961
AGIWUR10239	WBGene00000478	Heat-stress	RIL	-0.391	0.85	-0.85	0.965
AGIWUR1024		Heat-stress	IL	-0.041	0.082	-1.002	0.918
AGIWUR1024		Recovery	IL	0.01	0.007	0.59	0.788
AGIWUR1024		Recovery	RIL	0.003	0.007	0.335	0.755
AGIWUR1024		Control	IL	-0.004	0.015	-0.345	0.856
AGIWUR1024		Control	RIL	0.005	0.015	0.252	0.862
AGIWUR1024		Heat-stress	RIL	-0.063	0.082	-3.292	0.844
AGIWUR10240	WBGene00008511	Control	IL	-0.041	0.057	-2.531	0.818
AGIWUR10240	WBGene00008511	Control	RIL	0.287	0.057	0.834	0.968
AGIWUR10240	WBGene00008511	Heat-stress	RIL	-0.362	0.482	-3.03	0.935
AGIWUR10240	WBGene00008511	Recovery	RIL	0.069	0.011	0.866	0.867
AGIWUR10240	WBGene00008511	Recovery	IL	-0.001	0.011	-0.112	0.745
AGIWUR10240	WBGene00008511	Heat-stress	IL	-0.463	0.482	-24.845	0.92
AGIWUR10241	WBGene00005149	Heat-stress	RIL	-0.039	0.122	-0.475	0.732
AGIWUR10241	WBGene00005149	Recovery	RIL	0.026	0.241	0.098	0.702
AGIWUR10241	WBGene00005149	Control	RIL	0.207	0.055	0.789	0.908
AGIWUR10241	WBGene00005149	Control	IL	0.049	0.055	0.472	0.766
AGIWUR10241	WBGene00005149	Heat-stress	IL	-0.088	0.122	-2.515	0.829
AGIWUR10241	WBGene00005149	Recovery	IL	-0.18	0.241	-2.932	0.702
AGIWUR10242	WBGene00018148	Heat-stress	RIL	-0.049	0.069	-2.441	0.825
AGIWUR10242	WBGene00018148	Recovery	RIL	-0.004	0.015	-0.382	0.744
AGIWUR10242	WBGene00018148	Recovery	IL	-0.007	0.015	-0.83	0.777
AGIWUR10242	WBGene00018148	Control	RIL	0.063	0.015	0.807	0.93
AGIWUR10242	WBGene00018148	Control	IL	0.002	0.015	0.122	0.776
AGIWUR10242	WBGene00018148	Heat-stress	IL	-0.059	0.069	-6.038	0.872
AGIWUR10243	WBGene00014023	Control	RIL	0.384	0.21	0.647	0.849
AGIWUR10243	WBGene00014023	Heat-stress	RIL	0.451	0.087	0.839	0.895
AGIWUR10243	WBGene00014023	Recovery	RIL	0.604	0.015	0.975	0.904
AGIWUR10243	WBGene00014023	Recovery	IL	0.035	0.015	0.693	0.685
AGIWUR10243	WBGene00014023	Control	IL	-0.024	0.21	-0.131	0.857
AGIWUR10243	WBGene00014023	Heat-stress	IL	-0.046	0.087	-1.119	0.789
AGIWUR10244	WBGene00022015	Heat-stress	RIL	0.702	0.127	0.847	0.858
AGIWUR10244	WBGene00022015	Control	RIL	0.143	0.457	0.238	0.792
AGIWUR10244	WBGene00022015	Control	IL	-0.352	0.457	-3.366	0.863
AGIWUR10244	WBGene00022015	Heat-stress	IL	-0.036	0.127	-0.392	0.837
AGIWUR10244	WBGene00022015	Recovery	RIL	0.867	0.179	0.829	0.774
AGIWUR10244	WBGene00022015	Recovery	IL	-0.097	0.179	-1.19	0.861
AGIWUR10245		Heat-stress	RIL	1.603	1.675	0.489	0.731
AGIWUR10245		Recovery	RIL	2.428	0.955	0.718	0.656
AGIWUR10245		Recovery	IL	0.25	0.955	0.207	0.721
AGIWUR10245		Control	RIL	-1.803	4.602	-0.644	0.768
AGIWUR10245		Control	IL	-3.083	4.602	-2.029	0.898
AGIWUR10245		Heat-stress	IL	-1.319	1.675	-3.7	0.828
AGIWUR10246	WBGene00000991	Control	RIL	-0.744	1.864	-0.664	0.737
AGIWUR10246	WBGene00000991	Heat-stress	RIL	0.198	0.367	0.35	0.752
AGIWUR10246	WBGene00000991	Recovery	RIL	0.286	0.526	0.353	0.685
AGIWUR10246	WBGene00000991	Recovery	IL	-0.286	0.526	-1.191	0.728
AGIWUR10246	WBGene00000991	Control	IL	-1.621	1.864	-6.667	0.822
AGIWUR10246	WBGene00000991	Heat-stress	IL	-0.128	0.367	-0.534	0.765
AGIWUR10247		Heat-stress	RIL	1.181	0.284	0.806	0.805
AGIWUR10247		Control	RIL	0.683	0.759	0.474	0.747
AGIWUR10247		Control	IL	-0.443	0.759	-1.405	0.753
AGIWUR10247		Recovery	RIL	0.883	0.105	0.894	0.779
AGIWUR10247		Recovery	IL	0.265	0.105	0.717	0.697
AGIWUR10247		Heat-stress	IL	-0.007	0.284	-0.026	0.721
AGIWUR10248	WBGene00016841	Heat-stress	RIL	0.285	0.036	0.889	0.881
AGIWUR10248	WBGene00016841	Recovery	RIL	0.168	0.049	0.774	0.818
AGIWUR10248	WBGene00016841	Control	RIL	0.02	0.358	0.053	0.91
AGIWUR10248	WBGene00016841	Control	IL	-0.273	0.358	-3.201	0.814
AGIWUR10248	WBGene00016841	Heat-stress	IL	0.025	0.036	0.412	0.795
AGIWUR10248	WBGene00016841	Recovery	IL	-0.001	0.049	-0.028	0.767
AGIWUR10249	WBGene00018344	Control	IL	-0.287	0.388	-2.837	0.832
AGIWUR10249	WBGene00018344	Heat-stress	IL	-0.088	0.191	-0.849	0.819
AGIWUR10249	WBGene00018344	Recovery	IL	-0.001	0.037	-0.041	0.794
AGIWUR10249	WBGene00018344	Recovery	RIL	0.328	0.037	0.898	0.857
AGIWUR10249	WBGene00018344	Control	RIL	-0.008	0.388	-0.022	0.869
AGIWUR10249	WBGene00018344	Heat-stress	RIL	0.207	0.191	0.52	0.884
AGIWUR1025		Heat-stress	IL	-0.077	0.123	-1.7	0.908
AGIWUR1025		Recovery	IL	0.011	0.007	0.604	0.78
AGIWUR1025		Control	IL	0.014	0	0.975	0.866
AGIWUR1025		Control	RIL	0.009	0	0.962	0.838
AGIWUR1025		Recovery	RIL	0.011	0.007	0.596	0.809
AGIWUR1025		Heat-stress	RIL	-0.099	0.123	-4.079	0.936
AGIWUR10250	WBGene00219236	Heat-stress	IL	0.269	0.1	0.729	0.945
AGIWUR10250	WBGene00219236	Recovery	IL	0.133	0.134	0.497	0.942
AGIWUR10250	WBGene00219236	Recovery	RIL	1.179	0.134	0.898	0.706
AGIWUR10250	WBGene00219236	Control	IL	0.273	0.171	0.615	0.931
AGIWUR10250	WBGene00219236	Control	RIL	1.379	0.171	0.89	0.682
AGIWUR10250	WBGene00219236	Heat-stress	RIL	1.369	0.1	0.932	0.724
AGIWUR10251	WBGene00004777	Heat-stress	IL	0.004	0.015	0.195	0.753
AGIWUR10251	WBGene00004777	Recovery	IL	0.021	0.008	0.722	0.812
AGIWUR10251	WBGene00004777	Recovery	RIL	0.042	0.008	0.837	0.761
AGIWUR10251	WBGene00004777	Control	IL	-0.031	0.075	-0.702	0.868
AGIWUR10251	WBGene00004777	Control	RIL	-0.03	0.075	-0.656	0.785
AGIWUR10251	WBGene00004777	Heat-stress	RIL	0.051	0.015	0.77	0.797
AGIWUR10252	WBGene00017926	Heat-stress	IL	-0.113	0.216	-1.087	0.771
AGIWUR10252	WBGene00017926	Control	IL	-1.42	1.599	-7.933	0.855
AGIWUR10252	WBGene00017926	Control	RIL	-1.073	1.599	-2.039	0.735
AGIWUR10252	WBGene00017926	Heat-stress	RIL	0.109	0.216	0.335	0.804
AGIWUR10252	WBGene00017926	Recovery	RIL	0.261	0.223	0.539	0.72
AGIWUR10252	WBGene00017926	Recovery	IL	-0.06	0.223	-0.369	0.695
AGIWUR10253	WBGene00022860	Heat-stress	RIL	0.067	0.096	0.41	0.822
AGIWUR10253	WBGene00022860	Recovery	RIL	0.096	0.039	0.71	0.791
AGIWUR10253	WBGene00022860	Recovery	IL	0.004	0.039	0.101	0.757
AGIWUR10253	WBGene00022860	Control	RIL	0.154	0.221	0.411	0.88
AGIWUR10253	WBGene00022860	Control	IL	-0.171	0.221	-3.458	0.809
AGIWUR10253	WBGene00022860	Heat-stress	IL	-0.068	0.096	-2.475	0.777
AGIWUR10254	WBGene00015480	Heat-stress	RIL	0.002	0.081	0.023	0.796
AGIWUR10254	WBGene00015480	Control	RIL	0.045	0.062	0.421	0.776
AGIWUR10254	WBGene00015480	Recovery	RIL	0.068	0.026	0.719	0.799
AGIWUR10254	WBGene00015480	Recovery	IL	-0.006	0.026	-0.283	0.758
AGIWUR10254	WBGene00015480	Control	IL	-0.027	0.062	-0.785	0.799
AGIWUR10254	WBGene00015480	Heat-stress	IL	-0.058	0.081	-2.494	0.749
AGIWUR10255		Heat-stress	RIL	0.072	0.051	0.588	0.827
AGIWUR10255		Recovery	RIL	0.346	0.087	0.799	0.845
AGIWUR10255		Control	RIL	-0.046	0.295	-0.185	0.716
AGIWUR10255		Control	IL	-0.049	0.295	-0.198	0.835
AGIWUR10255		Recovery	IL	0.027	0.087	0.234	0.694
AGIWUR10255		Heat-stress	IL	0.01	0.051	0.168	0.783
AGIWUR10256	WBGene00007599	Heat-stress	RIL	0.019	0.006	0.764	0.765
AGIWUR10256	WBGene00007599	Recovery	RIL	0.006	0.016	0.286	0.722
AGIWUR10256	WBGene00007599	Recovery	IL	-0.003	0.016	-0.281	0.726
AGIWUR10256	WBGene00007599	Control	RIL	-0.013	0.053	-0.323	0.766
AGIWUR10256	WBGene00007599	Control	IL	-0.038	0.053	-2.358	0.822
AGIWUR10256	WBGene00007599	Heat-stress	IL	0.01	0.006	0.637	0.684
AGIWUR10257	WBGene00018426	Control	RIL	-0.18	0.49	-0.579	0.762
AGIWUR10257	WBGene00018426	Heat-stress	RIL	-0.206	0.336	-1.58	0.826
AGIWUR10257	WBGene00018426	Recovery	RIL	0.186	0.072	0.719	0.72
AGIWUR10257	WBGene00018426	Recovery	IL	0.036	0.072	0.332	0.766
AGIWUR10257	WBGene00018426	Control	IL	-0.373	0.49	-3.202	0.824
AGIWUR10257	WBGene00018426	Heat-stress	IL	-0.191	0.336	-1.322	0.759
AGIWUR10258		Heat-stress	RIL	1.747	0.053	0.97	0.684
AGIWUR10258		Recovery	RIL	1.206	0.371	0.765	0.628
AGIWUR10258		Control	RIL	2.297	0.147	0.94	0.672
AGIWUR10258		Control	IL	0.502	0.147	0.773	0.996
AGIWUR10258		Recovery	IL	-0.102	0.371	-0.378	0.99
AGIWUR10258		Heat-stress	IL	0.206	0.053	0.794	0.986
AGIWUR10259	WBGene00021038	Heat-stress	RIL	0.088	0.035	0.713	0.775
AGIWUR10259	WBGene00021038	Recovery	RIL	-0.004	0.093	-0.048	0.764
AGIWUR10259	WBGene00021038	Recovery	IL	-0.029	0.093	-0.443	0.768
AGIWUR10259	WBGene00021038	Control	RIL	0.079	0.047	0.629	0.78
AGIWUR10259	WBGene00021038	Control	IL	0.05	0.047	0.516	0.747
AGIWUR10259	WBGene00021038	Heat-stress	IL	0.007	0.035	0.164	0.814
AGIWUR1026		Heat-stress	RIL	1.287	0.685	0.653	0.75
AGIWUR1026		Recovery	RIL	-0.065	1.638	-0.041	0.719
AGIWUR1026		Recovery	IL	-0.846	1.638	-1.07	0.726
AGIWUR1026		Control	RIL	1.498	0.33	0.819	0.735
AGIWUR1026		Control	IL	1.018	0.33	0.755	0.806
AGIWUR1026		Heat-stress	IL	0.51	0.685	0.427	0.792
AGIWUR10260	WBGene00021379	Heat-stress	RIL	0.501	0.165	0.752	0.761
AGIWUR10260	WBGene00021379	Control	RIL	-0.316	0.989	-0.47	0.734
AGIWUR10260	WBGene00021379	Control	IL	-0.607	0.989	-1.59	0.809
AGIWUR10260	WBGene00021379	Heat-stress	IL	0.085	0.165	0.34	0.76
AGIWUR10260	WBGene00021379	Recovery	IL	-0.087	0.27	-0.472	0.827
AGIWUR10260	WBGene00021379	Recovery	RIL	0.474	0.27	0.637	0.692
AGIWUR10261	WBGene00019657	Heat-stress	IL	-0.106	0.118	-8.518	0.897
AGIWUR10261	WBGene00019657	Recovery	IL	-0.008	0.06	-0.145	0.903
AGIWUR10261	WBGene00019657	Recovery	RIL	0.575	0.06	0.906	0.961
AGIWUR10261	WBGene00019657	Control	IL	-0.733	0.75	-41.608	0.967
AGIWUR10261	WBGene00019657	Control	RIL	0.008	0.75	0.011	0.971
AGIWUR10261	WBGene00019657	Heat-stress	RIL	0.698	0.118	0.855	0.962
AGIWUR10262		Control	IL	0.135	0.223	0.376	0.758
AGIWUR10262		Heat-stress	IL	0.19	0.066	0.742	0.876
AGIWUR10262		Recovery	IL	-0.061	0.246	-0.333	0.786
AGIWUR10262		Recovery	RIL	0.484	0.246	0.663	0.663
AGIWUR10262		Control	RIL	0.101	0.223	0.311	0.762
AGIWUR10262		Heat-stress	RIL	0.383	0.066	0.853	0.782
AGIWUR10263	WBGene00045458	Heat-stress	IL	0.009	0.008	0.535	0.802
AGIWUR10263	WBGene00045458	Control	IL	-0.048	0.086	-1.256	0.742
AGIWUR10263	WBGene00045458	Control	RIL	-0.031	0.086	-0.568	0.761
AGIWUR10263	WBGene00045458	Recovery	IL	0.012	0.003	0.795	0.708
AGIWUR10263	WBGene00045458	Recovery	RIL	0.038	0.003	0.928	0.774
AGIWUR10263	WBGene00045458	Heat-stress	RIL	0.029	0.008	0.792	0.845
AGIWUR10264	WBGene00007290	Heat-stress	IL	-0.211	0.233	-9.519	0.837
AGIWUR10264	WBGene00007290	Recovery	IL	0.003	0.008	0.235	0.778
AGIWUR10264	WBGene00007290	Control	IL	0.039	0.016	0.714	0.867
AGIWUR10264	WBGene00007290	Control	RIL	0.029	0.016	0.649	0.793
AGIWUR10264	WBGene00007290	Heat-stress	RIL	-0.207	0.233	-7.937	0.912
AGIWUR10264	WBGene00007290	Recovery	RIL	0.077	0.008	0.901	0.874
AGIWUR10265	WBGene00013900	Control	RIL	-0.25	0.883	-0.396	0.753
AGIWUR10265	WBGene00013900	Heat-stress	RIL	0.714	0.089	0.889	0.855
AGIWUR10265	WBGene00013900	Recovery	RIL	1.069	0.388	0.734	0.759
AGIWUR10265	WBGene00013900	Recovery	IL	-0.124	0.388	-0.469	0.753
AGIWUR10265	WBGene00013900	Control	IL	-0.141	0.883	-0.19	0.81
AGIWUR10265	WBGene00013900	Heat-stress	IL	0.358	0.089	0.801	0.882
AGIWUR10266	WBGene00006772	Heat-stress	RIL	0.373	0.06	0.862	0.868
AGIWUR10266	WBGene00006772	Recovery	RIL	0.319	0.102	0.757	0.777
AGIWUR10266	WBGene00006772	Control	RIL	0.211	0.398	0.347	0.868
AGIWUR10266	WBGene00006772	Control	IL	-0.226	0.398	-1.313	0.816
AGIWUR10266	WBGene00006772	Recovery	IL	-0.043	0.102	-0.726	0.759
AGIWUR10266	WBGene00006772	Heat-stress	IL	0.007	0.06	0.105	0.745
AGIWUR10267	WBGene00010951	Heat-stress	RIL	0.369	0.095	0.795	0.757
AGIWUR10267	WBGene00010951	Recovery	RIL	0.382	0.026	0.936	0.747
AGIWUR10267	WBGene00010951	Recovery	IL	0.049	0.026	0.65	0.835
AGIWUR10267	WBGene00010951	Control	RIL	0.072	0.15	0.323	0.759
AGIWUR10267	WBGene00010951	Control	IL	-0.075	0.15	-0.992	0.82
AGIWUR10267	WBGene00010951	Heat-stress	IL	0.018	0.095	0.157	0.875
AGIWUR10268	WBGene00016195	Heat-stress	RIL	-0.019	0.254	-0.081	0.858
AGIWUR10268	WBGene00016195	Recovery	RIL	0.278	0.068	0.803	0.809
AGIWUR10268	WBGene00016195	Recovery	IL	-0.008	0.068	-0.132	0.693
AGIWUR10268	WBGene00016195	Control	RIL	0.083	0.239	0.258	0.791
AGIWUR10268	WBGene00016195	Control	IL	-0.179	0.239	-2.938	0.863
AGIWUR10268	WBGene00016195	Heat-stress	IL	-0.172	0.254	-2.108	0.783
AGIWUR10269	WBGene00044153	Heat-stress	RIL	-0.165	0.246	-2.027	0.781
AGIWUR10269	WBGene00044153	Control	RIL	0.175	0.076	0.697	0.744
AGIWUR10269	WBGene00044153	Control	IL	0.008	0.076	0.09	0.742
AGIWUR10269	WBGene00044153	Recovery	RIL	0.104	0.062	0.628	0.767
AGIWUR10269	WBGene00044153	Recovery	IL	-0.026	0.062	-0.745	0.775
AGIWUR10269	WBGene00044153	Heat-stress	IL	-0.207	0.246	-5.253	0.845
AGIWUR1027	WBGene00015887	Heat-stress	RIL	0.311	0.216	0.59	0.793
AGIWUR1027	WBGene00015887	Recovery	RIL	-0.174	0.521	-0.503	0.821
AGIWUR1027	WBGene00015887	Recovery	IL	-0.407	0.521	-3.579	0.798
AGIWUR1027	WBGene00015887	Control	RIL	-0.458	0.706	-1.847	0.828
AGIWUR1027	WBGene00015887	Control	IL	-0.498	0.706	-2.398	0.882
AGIWUR1027	WBGene00015887	Heat-stress	IL	-0.075	0.216	-0.533	0.846
AGIWUR10270	WBGene00022281	Heat-stress	RIL	0.063	0.047	0.571	0.76
AGIWUR10270	WBGene00022281	Recovery	RIL	0.047	0.059	0.443	0.736
AGIWUR10270	WBGene00022281	Recovery	IL	-0.029	0.059	-1.007	0.712
AGIWUR10270	WBGene00022281	Control	RIL	0.012	0.123	0.088	0.819
AGIWUR10270	WBGene00022281	Control	IL	-0.09	0.123	-2.717	0.824
AGIWUR10270	WBGene00022281	Heat-stress	IL	-0.004	0.047	-0.082	0.783
AGIWUR10271		Heat-stress	RIL	0.665	0.332	0.667	0.732
AGIWUR10271		Control	RIL	0.195	1.354	0.126	0.788
AGIWUR10271		Recovery	RIL	0.687	0.302	0.695	0.745
AGIWUR10271		Recovery	IL	0.215	0.302	0.416	0.837
AGIWUR10271		Control	IL	0.091	1.354	0.063	0.764
AGIWUR10271		Heat-stress	IL	0.161	0.332	0.327	0.786
AGIWUR10272	WBGene00001643	Heat-stress	RIL	0.281	0.217	0.564	0.814
AGIWUR10272	WBGene00001643	Recovery	RIL	0.345	0.305	0.531	0.826
AGIWUR10272	WBGene00001643	Control	RIL	0.35	0.382	0.478	0.849
AGIWUR10272	WBGene00001643	Control	IL	-0.132	0.382	-0.525	0.768
AGIWUR10272	WBGene00001643	Heat-stress	IL	-0.105	0.217	-0.934	0.778
AGIWUR10272	WBGene00001643	Recovery	IL	-0.188	0.305	-1.616	0.737
AGIWUR10273	WBGene00045346	Control	IL	-0.014	0.022	-1.796	0.817
AGIWUR10273	WBGene00045346	Heat-stress	IL	-0.021	0.031	-2.215	0.831
AGIWUR10273	WBGene00045346	Recovery	IL	0.002	0.006	0.23	0.762
AGIWUR10273	WBGene00045346	Recovery	RIL	0.023	0.006	0.789	0.801
AGIWUR10273	WBGene00045346	Control	RIL	0.078	0.022	0.777	0.938
AGIWUR10273	WBGene00045346	Heat-stress	RIL	0	0.031	-0.005	0.886
AGIWUR10274	WBGene00018226	Heat-stress	IL	0.084	0.038	0.689	0.768
AGIWUR10274	WBGene00018226	Recovery	IL	-0.172	0.234	-2.825	0.807
AGIWUR10274	WBGene00018226	Control	IL	0.015	0.055	0.219	0.791
AGIWUR10274	WBGene00018226	Control	RIL	0.445	0.055	0.89	0.918
AGIWUR10274	WBGene00018226	Recovery	RIL	0.289	0.234	0.553	0.902
AGIWUR10274	WBGene00018226	Heat-stress	RIL	0.416	0.038	0.917	0.878
AGIWUR10275	WBGene00010789	Heat-stress	IL	0.046	0.043	0.518	0.832
AGIWUR10275	WBGene00010789	Recovery	IL	-0.023	0.072	-0.477	0.816
AGIWUR10275	WBGene00010789	Recovery	RIL	0.213	0.072	0.748	0.847
AGIWUR10275	WBGene00010789	Control	IL	0.089	0.068	0.566	0.759
AGIWUR10275	WBGene00010789	Control	RIL	0.241	0.068	0.78	0.852
AGIWUR10275	WBGene00010789	Heat-stress	RIL	0.21	0.043	0.831	0.848
AGIWUR10276	WBGene00004452	Heat-stress	IL	-0.222	0.49	-0.831	0.734
AGIWUR10276	WBGene00004452	Recovery	IL	-0.118	0.45	-0.356	0.818
AGIWUR10276	WBGene00004452	Recovery	RIL	2.354	0.45	0.84	0.779
AGIWUR10276	WBGene00004452	Control	IL	-1.651	2.04	-4.248	0.861
AGIWUR10276	WBGene00004452	Control	RIL	-0.316	2.04	-0.183	0.776
AGIWUR10276	WBGene00004452	Heat-stress	RIL	1.741	0.49	0.78	0.827
AGIWUR10277	WBGene00010214	Heat-stress	IL	0.089	0.019	0.821	0.755
AGIWUR10277	WBGene00010214	Control	IL	-0.056	0.149	-0.605	0.758
AGIWUR10277	WBGene00010214	Control	RIL	0.258	0.149	0.634	0.85
AGIWUR10277	WBGene00010214	Heat-stress	RIL	0.335	0.019	0.945	0.838
AGIWUR10277	WBGene00010214	Recovery	RIL	0.218	0.124	0.638	0.743
AGIWUR10277	WBGene00010214	Recovery	IL	0.042	0.124	0.253	0.848
AGIWUR10278	WBGene00016384	Heat-stress	RIL	0.405	0.155	0.724	0.945
AGIWUR10278	WBGene00016384	Recovery	RIL	0.382	0.048	0.888	0.938
AGIWUR10278	WBGene00016384	Recovery	IL	-0.016	0.048	-0.503	0.895
AGIWUR10278	WBGene00016384	Control	RIL	-0.232	0.782	-0.422	0.928
AGIWUR10278	WBGene00016384	Control	IL	-0.757	0.782	-30.242	0.972
AGIWUR10278	WBGene00016384	Heat-stress	IL	-0.141	0.155	-10.161	0.885
AGIWUR10279		Control	RIL	0.443	0.097	0.82	0.852
AGIWUR10279		Heat-stress	RIL	0.303	0.294	0.508	0.765
AGIWUR10279		Recovery	RIL	0.332	0.025	0.929	0.728
AGIWUR10279		Recovery	IL	0.043	0.025	0.63	0.761
AGIWUR10279		Control	IL	0.157	0.097	0.619	0.802
AGIWUR10279		Heat-stress	IL	-0.095	0.294	-0.478	0.725
AGIWUR1028	WBGene00017158	Heat-stress	RIL	0.172	0.157	0.522	0.886
AGIWUR1028	WBGene00017158	Control	RIL	0.033	0.237	0.123	0.849
AGIWUR1028	WBGene00017158	Control	IL	-0.2	0.237	-5.339	0.82
AGIWUR1028	WBGene00017158	Recovery	RIL	0.257	0.033	0.886	0.856
AGIWUR1028	WBGene00017158	Recovery	IL	0.005	0.033	0.14	0.686
AGIWUR1028	WBGene00017158	Heat-stress	IL	-0.122	0.157	-3.43	0.825
AGIWUR10280	WBGene00022776	Heat-stress	RIL	0.178	0.086	0.676	0.783
AGIWUR10280	WBGene00022776	Recovery	RIL	0.219	0.136	0.617	0.711
AGIWUR10280	WBGene00022776	Control	RIL	0.087	0.228	0.277	0.793
AGIWUR10280	WBGene00022776	Control	IL	-0.131	0.228	-1.356	0.831
AGIWUR10280	WBGene00022776	Heat-stress	IL	-0.03	0.086	-0.554	0.77
AGIWUR10280	WBGene00022776	Recovery	IL	-0.079	0.136	-1.385	0.684
AGIWUR10281		Control	RIL	0.029	0.542	0.05	0.939
AGIWUR10281		Heat-stress	RIL	0.404	0.118	0.774	0.94
AGIWUR10281		Recovery	RIL	0.391	0.051	0.885	0.941
AGIWUR10281		Recovery	IL	-0.022	0.051	-0.736	0.862
AGIWUR10281		Control	IL	-0.526	0.542	-33.223	0.943
AGIWUR10281		Heat-stress	IL	-0.099	0.118	-5.391	0.887
AGIWUR10282	WBGene00012595	Heat-stress	RIL	-0.651	1.928	-0.509	0.818
AGIWUR10282	WBGene00012595	Control	RIL	0.908	0.933	0.493	0.826
AGIWUR10282	WBGene00012595	Control	IL	0.632	0.933	0.404	0.78
AGIWUR10282	WBGene00012595	Recovery	RIL	0.916	0.255	0.782	0.783
AGIWUR10282	WBGene00012595	Recovery	IL	0.276	0.255	0.52	0.81
AGIWUR10282	WBGene00012595	Heat-stress	IL	-1.553	1.928	-4.136	0.807
AGIWUR10283	WBGene00023193	Heat-stress	RIL	3.192	0.193	0.943	0.92
AGIWUR10283	WBGene00023193	Recovery	RIL	5.347	0.65	0.892	0.96
AGIWUR10283	WBGene00023193	Control	RIL	4.452	1.09	0.803	0.908
AGIWUR10283	WBGene00023193	Control	IL	-0.583	1.09	-1.149	0.792
AGIWUR10283	WBGene00023193	Heat-stress	IL	0.2	0.193	0.508	0.793
AGIWUR10283	WBGene00023193	Recovery	IL	-0.4	0.65	-1.603	0.752
AGIWUR10284	WBGene00006680	Heat-stress	RIL	0.853	0.128	0.87	0.921
AGIWUR10284	WBGene00006680	Recovery	RIL	0.85	0.069	0.925	0.929
AGIWUR10284	WBGene00006680	Recovery	IL	-0.017	0.069	-0.326	0.762
AGIWUR10284	WBGene00006680	Control	RIL	0.44	0.161	0.732	0.901
AGIWUR10284	WBGene00006680	Control	IL	-0.075	0.161	-0.87	0.83
AGIWUR10284	WBGene00006680	Heat-stress	IL	0.01	0.128	0.073	0.764
AGIWUR10285		Control	RIL	0.013	0.011	0.54	0.843
AGIWUR10285		Control	IL	0.003	0.011	0.217	0.799
AGIWUR10285		Heat-stress	IL	-0.023	0.033	-2.288	0.832
AGIWUR10285		Recovery	IL	0.002	0.007	0.218	0.737
AGIWUR10285		Recovery	RIL	0.047	0.007	0.864	0.808
AGIWUR10285		Heat-stress	RIL	0.012	0.033	0.271	0.833
AGIWUR10286	WBGene00006776	Heat-stress	IL	0	0.061	0	0.735
AGIWUR10286	WBGene00006776	Recovery	IL	0.016	0.019	0.462	0.694
AGIWUR10286	WBGene00006776	Recovery	RIL	0.045	0.019	0.706	0.776
AGIWUR10286	WBGene00006776	Control	IL	-0.031	0.096	-0.477	0.859
AGIWUR10286	WBGene00006776	Control	RIL	-0.017	0.096	-0.219	0.804
AGIWUR10286	WBGene00006776	Heat-stress	RIL	0.028	0.061	0.313	0.755
AGIWUR10287		Heat-stress	IL	-0.76	0.913	-4.963	0.85
AGIWUR10287		Recovery	IL	0.009	0.072	0.107	0.719
AGIWUR10287		Recovery	RIL	0.131	0.072	0.645	0.839
AGIWUR10287		Control	IL	0.017	0.102	0.142	0.862
AGIWUR10287		Control	RIL	0.314	0.102	0.754	0.889
AGIWUR10287		Heat-stress	RIL	-0.687	0.913	-3.027	0.846
AGIWUR10288	WBGene00021344	Heat-stress	IL	-0.032	0.107	-0.436	0.752
AGIWUR10288	WBGene00021344	Control	IL	-0.179	0.219	-4.519	0.759
AGIWUR10288	WBGene00021344	Recovery	IL	-0.136	0.171	-3.955	0.861
AGIWUR10288	WBGene00021344	Recovery	RIL	-0.01	0.171	-0.063	0.754
AGIWUR10288	WBGene00021344	Control	RIL	-0.058	0.219	-0.36	0.84
AGIWUR10288	WBGene00021344	Heat-stress	RIL	0.153	0.107	0.589	0.818
AGIWUR10289		Heat-stress	IL	-0.101	0.152	-1.973	0.804
AGIWUR10289		Recovery	IL	0.032	0.016	0.663	0.756
AGIWUR10289		Control	IL	-0.075	0.123	-1.552	0.778
AGIWUR10289		Control	RIL	0.219	0.123	0.64	0.877
AGIWUR10289		Heat-stress	RIL	0.065	0.152	0.299	0.824
AGIWUR10289		Recovery	RIL	0.163	0.016	0.91	0.836
AGIWUR1029	WBGene00016535	Control	RIL	-0.906	1.562	-1.382	0.76
AGIWUR1029	WBGene00016535	Heat-stress	RIL	-0.518	0.923	-1.283	0.83
AGIWUR1029	WBGene00016535	Recovery	RIL	0.375	0.126	0.749	0.737
AGIWUR1029	WBGene00016535	Recovery	IL	0.045	0.126	0.262	0.683
AGIWUR1029	WBGene00016535	Control	IL	-1.405	1.562	-8.942	0.816
AGIWUR1029	WBGene00016535	Heat-stress	IL	-0.595	0.923	-1.813	0.821
AGIWUR10290	WBGene00001725	Heat-stress	RIL	0.489	0.026	0.95	0.806
AGIWUR10290	WBGene00001725	Recovery	RIL	0.339	0.203	0.626	0.688
AGIWUR10290	WBGene00001725	Control	RIL	-1.021	1.542	-1.963	0.785
AGIWUR10290	WBGene00001725	Control	IL	-1.266	1.542	-4.587	0.813
AGIWUR10290	WBGene00001725	Recovery	IL	0.031	0.203	0.132	0.694
AGIWUR10290	WBGene00001725	Heat-stress	IL	0.135	0.026	0.84	0.796
AGIWUR10291		Heat-stress	RIL	0.077	0.331	0.19	0.758
AGIWUR10291		Recovery	RIL	0.155	0.055	0.737	0.737
AGIWUR10291		Recovery	IL	0.106	0.055	0.656	0.758
AGIWUR10291		Control	RIL	0.004	0.177	0.021	0.743
AGIWUR10291		Control	IL	0.048	0.177	0.214	0.751
AGIWUR10291		Heat-stress	IL	-0.183	0.331	-1.242	0.777
AGIWUR10292	WBGene00010890	Heat-stress	RIL	0.206	0.286	0.419	0.901
AGIWUR10292	WBGene00010890	Recovery	RIL	0.245	0.182	0.574	0.895
AGIWUR10292	WBGene00010890	Recovery	IL	-0.149	0.182	-4.423	0.748
AGIWUR10292	WBGene00010890	Control	RIL	0.296	0.048	0.862	0.935
AGIWUR10292	WBGene00010890	Control	IL	0.002	0.048	0.039	0.8
AGIWUR10292	WBGene00010890	Heat-stress	IL	-0.24	0.286	-5.264	0.897
AGIWUR10293	WBGene00007448	Heat-stress	RIL	-0.065	1.403	-0.048	0.754
AGIWUR10293	WBGene00007448	Control	RIL	-0.269	1.326	-0.254	0.785
AGIWUR10293	WBGene00007448	Control	IL	-0.006	1.326	-0.004	0.766
AGIWUR10293	WBGene00007448	Recovery	RIL	0.567	0.406	0.583	0.786
AGIWUR10293	WBGene00007448	Recovery	IL	0.116	0.406	0.222	0.814
AGIWUR10293	WBGene00007448	Heat-stress	IL	-0.868	1.403	-1.622	0.8
AGIWUR10294	WBGene00023273	Heat-stress	RIL	-0.024	0.334	-0.079	0.866
AGIWUR10294	WBGene00023273	Recovery	RIL	0.201	0.071	0.74	0.816
AGIWUR10294	WBGene00023273	Recovery	IL	-0.044	0.071	-1.688	0.82
AGIWUR10294	WBGene00023273	Control	RIL	-0.037	0.637	-0.061	0.958
AGIWUR10294	WBGene00023273	Control	IL	-0.619	0.637	-33.586	0.951
AGIWUR10294	WBGene00023273	Heat-stress	IL	-0.292	0.334	-6.973	0.873
AGIWUR10295	WBGene00022783	Heat-stress	RIL	0.303	0.03	0.909	0.747
AGIWUR10295	WBGene00022783	Recovery	RIL	0.141	0.226	0.384	0.684
AGIWUR10295	WBGene00022783	Recovery	IL	-0.19	0.226	-5.285	0.831
AGIWUR10295	WBGene00022783	Control	RIL	-0.275	0.571	-0.933	0.846
AGIWUR10295	WBGene00022783	Control	IL	-0.379	0.571	-1.973	0.81
AGIWUR10295	WBGene00022783	Heat-stress	IL	0.033	0.03	0.521	0.786
AGIWUR10296	WBGene00014576	Heat-stress	RIL	0.163	0.059	0.735	0.87
AGIWUR10296	WBGene00014576	Control	RIL	0.089	0.145	0.38	0.829
AGIWUR10296	WBGene00014576	Recovery	RIL	0.245	0.132	0.65	0.808
AGIWUR10296	WBGene00014576	Recovery	IL	-0.033	0.132	-0.33	0.771
AGIWUR10296	WBGene00014576	Control	IL	-0.024	0.145	-0.201	0.724
AGIWUR10296	WBGene00014576	Heat-stress	IL	0.001	0.059	0.015	0.777
AGIWUR10297	WBGene00007286	Heat-stress	RIL	0.125	0.073	0.634	0.772
AGIWUR10297	WBGene00007286	Recovery	RIL	0.152	0.063	0.707	0.812
AGIWUR10297	WBGene00007286	Control	RIL	0.074	0.2	0.271	0.786
AGIWUR10297	WBGene00007286	Control	IL	-0.149	0.2	-2.923	0.816
AGIWUR10297	WBGene00007286	Heat-stress	IL	0.162	0.073	0.69	0.867
AGIWUR10297	WBGene00007286	Recovery	IL	-0.022	0.063	-0.53	0.702
AGIWUR10298	WBGene00022758	Control	IL	-0.056	0.679	-0.089	0.995
[truncated: 269,321+ more rows]
