# Supplementary material for: Dissecting the eQTL Micro-Architecture in Caenorhabditis elegans
Source: Front Genet. 2020 Nov 3;11:501376. doi: 10.3389/fgene.2020.501376 (PMC7670075; doi:10.3389/fgene.2020.501376)
Supplement: Supplementary Table 5 — A table with the estimated fraction and amount of traits for an additive QTL architecture and a balanced closely-linked QTL architecture. The numbers are calculated based on only a single type of QTL occurring for a particular architecture. For example, additive means n QTL that display an additive effect, without any other type of effect for that simulated trait. [file Table_5.XLSX]

## Sheet: Sheet 1
Treatment	model_name	contribution	traits
Control	Additive	0.594476509532147	2288.1164099161
Control	Closely linked balanced	0.405523490467853	1560.84376466985
Heat-stress	Additive	0.931648494891209	7385.43724202912
Heat-stress	Closely linked balanced	0.068351505108791	541.841428550964
Recovery	Additive	0.933761515877431	11504.7174464586
Recovery	Closely linked balanced	0.0662384841225689	816.113141261565
