# Supplementary material for: Dissecting the eQTL Micro-Architecture in Caenorhabditis elegans
Source: Front Genet. 2020 Nov 3;11:501376. doi: 10.3389/fgene.2020.501376 (PMC7670075; doi:10.3389/fgene.2020.501376)
Supplement: Supplementary Table 6 — Differentially expressed genes between N2 and CB4856 for the three environments: control, heat-stress, and recovery from heat stress. The columns in the table: SpotID, the Agilent spot identifier, the information on the gene expression detected by that spot is given [chromosome, location (start/stop), strand, and three identifiers]. Two columns show if genes are significantly heritable; general (in any population) and specific (which population, or both). The significance and effect columns give the output of the linear model when comparing CB4856 versus N2 (positive effect indicates the gene is higher expressed in N2). The last column gives the significance as corrected for multiple testing (FDR). [file Table_6.XLSX]

## Sheet: Sheet 1
SpotID	chromosome	gene_bp_start	gene_bp_end	strand	gene_WBID	gene_public_name	gene_sequence_name	treatment	Heritable_general	Heritable_specific	significance_lm	effect_lm	significance_FDR
AGIWUR1								Control	No	Not heritable	0.444985	0.1778	0.877691
AGIWUR2								Control	No	Not heritable	0.362109	0.14769	0.869061
AGIWUR3								Control	No	Not heritable	0.754628	-0.02213	0.943399
AGIWUR4								Control	No	Not heritable	0.612113	0.04397	0.906231
AGIWUR5								Control	No	Not heritable	0.607535	0.03166	0.90494
AGIWUR6								Control	No	Not heritable	0.818729	-0.01092	0.95896
AGIWUR7								Control	No	Not heritable	0.811493	0.00869	0.957225
AGIWUR8								Control	No	Not heritable	0.112839	0.06536	0.7328
AGIWUR9								Control	No	Not heritable	0.419753	-0.11249	0.874108
AGIWUR10								Control	No	Not heritable	0.691719	0.01814	0.926892
AGIWUR11								Control	No	Not heritable	0.0760262	0.09876	0.649765
AGIWUR12	III	4914096	4917129	-	WBGene00004679	rars-1	F26F4.10	Control	No	Not heritable	0.554892	0.1207	0.893526
AGIWUR13	IV	1545296	1566192	-	WBGene00016427	C34H4.5	C34H4.5	Control	No	Not heritable	0.300589	-0.16442	0.860497
AGIWUR14	V	12611329	12628738	+	WBGene00013855	ZC116.3	ZC116.3	Control	No	Not heritable	0.474587	0.30934	0.879787
AGIWUR15	V	12089073	12091812	+	WBGene00011096	R07B7.12	R07B7.12	Control	No	Not heritable	0.61101	-0.04585	0.906076
AGIWUR16	I	4409689	4426137	+	WBGene00015704	tiam-1	C11D9.1	Control	No	Not heritable	0.476897	-0.03973	0.880129
AGIWUR17								Control	No	Not heritable	0.581646	0.21868	0.89798
AGIWUR18	III	9723282	9725214	-	WBGene00007399	clec-162	C07A9.1	Control	No	Not heritable	0.587352	0.32459	0.898839
AGIWUR19	V	18142849	18143543	+	WBGene00045417	Y37H2A.13	Y37H2A.13	Control	No	Not heritable	0.746725	0.08901	0.941218
AGIWUR20	III	13687199	13692683	+	WBGene00000837	cul-2	ZK520.4	Control	No	Not heritable	0.311926	0.23071	0.862034
AGIWUR21	X	11207250	11208994	-	WBGene00007939	C34F6.5	C34F6.5	Control	No	Not heritable	0.30694	0.11954	0.861561
AGIWUR22	I	996045	1005066	+	WBGene00016932	C54G6.3	C54G6.3	Control	No	Not heritable	0.122898	-0.46346	0.746758
AGIWUR23	V	14629377	14635180	-	WBGene00044191	F43D2.6	F43D2.6	Control	No	Not heritable	0.688986	-0.02663	0.92617
AGIWUR24	IV	8143500	8148647	+	WBGene00004056	pmk-2	F42G8.3	Control	No	Not heritable	0.607643	0.06215	0.90494
AGIWUR25	II	13448835	13460642	-	WBGene00004116	pqn-27	E01G4.4	Control	Yes	RIL	0.693046	-0.0444	0.927288
AGIWUR26	III	7133766	7136460	+	WBGene00015099	ggtb-1	B0280.1	Control	No	Not heritable	0.671989	0.05434	0.922122
AGIWUR27	IV	4427713	4429782	-	WBGene00006228	str-185	R08C7.7	Control	No	Not heritable	0.636311	0.15058	0.912716
AGIWUR28	V	17229555	17229990	+	WBGene00011842	T19C9.6	T19C9.6	Control	No	Not heritable	0.494568	0.16399	0.883165
AGIWUR29	II	590578	591210	-	WBGene00021099	W08F4.10	W08F4.10	Control	No	Not heritable	0.965705	-0.00457	0.993918
AGIWUR30	II	11302891	11305683	+	WBGene00011994	samp-1	T24F1.2	Control	No	Not heritable	0.414609	0.31344	0.873295
AGIWUR31	I	6758181	6760179	-	WBGene00017240	calu-2	F08B6.3	Control	No	Not heritable	0.289127	0.21866	0.857381
AGIWUR32	V	19748987	19751212	-	WBGene00012251	clec-49	W04E12.6	Control	No	Not heritable	0.907414	-0.02819	0.980128
AGIWUR33	V	12929478	12932966	+	WBGene00011796	T16G1.2	T16G1.2	Control	No	Not heritable	0.923974	-0.01711	0.984173
AGIWUR34	III	344307	378250	-	WBGene00001561	gei-4	W07B3.2	Control	No	Not heritable	0.820475	-0.03996	0.959129
AGIWUR35	II	7832391	7832668	+	WBGene00011640	T09A5.14	T09A5.14	Control	No	Not heritable	0.566108	0.18977	0.895552
AGIWUR36								Control	No	Not heritable	0.0144005	1.27123	0.336445
AGIWUR37								Control	No	Not heritable	0.566215	0.14472	0.895552
AGIWUR38	V	1864181	1868571	-	WBGene00020389	T10B5.3	T10B5.3	Control	No	Not heritable	0.553758	0.13248	0.893526
AGIWUR39								Control	No	Not heritable	0.219836	0.55127	0.833422
AGIWUR40	I	8693451	8695159	-	WBGene00010623	K07A12.5	K07A12.5	Control	No	Not heritable	0.502009	0.27957	0.884423
AGIWUR41	V	13818132	13822980	+	WBGene00004767	sel-10	F55B12.3	Control	No	Not heritable	0.257066	0.24228	0.849056
AGIWUR42	I	5282085	5283944	-	WBGene00001022	dnj-4	C01G8.4	Control	No	Not heritable	0.932251	0.01348	0.986141
AGIWUR43	X	13048558	13050885	+	WBGene00008279	C53C7.3	C53C7.3	Control	No	Not heritable	0.449048	0.34341	0.878065
AGIWUR44	V	16414068	16415247	+	WBGene00014745	F26D2.8	F26D2.8	Control	No	Not heritable	0.39384	0.25814	0.870829
AGIWUR45	I	12335035	12336605	+	WBGene00008157	C47F8.1	C47F8.1	Control	No	Not heritable	0.421137	0.41251	0.874412
AGIWUR46	X	6314529	6322819	-	WBGene00020421	T10E10.4	T10E10.4	Control	No	Not heritable	0.70888	0.0982	0.931032
AGIWUR47	II	4368490	4369692	+	WBGene00023425	try-9	B0286.6	Control	No	Not heritable	0.537661	0.14743	0.890639
AGIWUR48	III	10199894	10201326	-	WBGene00011874	T20G5.13	T20G5.13	Control	No	Not heritable	0.326075	0.58803	0.864414
AGIWUR49	II	6324484	6327355	+	WBGene00004860	sma-6	C32D5.2	Control	No	Not heritable	0.271868	0.35993	0.854096
AGIWUR50	X	2089659	2093253	+	WBGene00003087	lsy-2	F49H12.1	Control	No	Not heritable	0.116485	0.47473	0.738329
AGIWUR51	III	11848152	11849522	+	WBGene00003234	mif-1	Y56A3A.3	Control	No	Not heritable	0.761679	-0.10061	0.945271
AGIWUR52	X	16678488	16679823	+	WBGene00017726	F22H10.2	F22H10.2	Control	No	Not heritable	0.532076	0.15852	0.889563
AGIWUR53								Control	No	Not heritable	0.973859	-0.01121	0.995366
AGIWUR54	IV	11054308	11063613	+	WBGene00002992	lin-3	F36H1.4	Control	No	Not heritable	0.0413207	0.40179	0.530529
AGIWUR55								Control	No	Not heritable	0.437744	0.41748	0.877251
AGIWUR56								Control	No	Not heritable	0.470456	0.22669	0.879787
AGIWUR57	III	10064337	10069201	+	WBGene00011806	ekl-6	T16G12.5	Control	No	Not heritable	0.143047	0.37716	0.77444
AGIWUR58	III	5081726	5082995	+	WBGene00006519	tag-174	F54D8.2	Control	No	Not heritable	0.531047	0.17473	0.88949
AGIWUR59	I	1176471	1190829	+	WBGene00004880	smg-2	Y48G8AL.6	Control	No	Not heritable	0.162571	0.23192	0.795999
AGIWUR60	V	7777300	7778985	+	WBGene00016148	C26F1.3	C26F1.3	Control	No	Not heritable	0.278808	0.20693	0.855091
AGIWUR61	II	13073493	13076223	+	WBGene00009642	F42G4.5	F42G4.5	Control	No	Not heritable	0.586356	0.19227	0.898839
AGIWUR62	X	2769588	2770060	-	WBGene00018888	F55F1.2	F55F1.2	Control	No	Not heritable	0.430861	0.40192	0.876598
AGIWUR63	IV	4336834	4341304	+	WBGene00020976	oac-51	W03B1.7	Control	No	Not heritable	0.0583982	-0.46987	0.594232
AGIWUR64	V	11980502	11982450	-	WBGene00004501	rpt-1	C52E4.4	Control	No	Not heritable	0.627328	0.13432	0.909975
AGIWUR65								Control	No	Not heritable	0.0808145	0.31608	0.661266
AGIWUR66	II	422319	423142	-	WBGene00016077	C24H12.8	C24H12.8	Control	No	Not heritable	0.355853	0.13427	0.868059
AGIWUR67	X	17420211	17421582	-	WBGene00003891	osm-11	F11C7.5	Control	No	Not heritable	0.996299	0.0011	0.999176
AGIWUR68	III	3472003	3473718	+	WBGene00007924	rsu-1	C34C12.5	Control	No	Not heritable	0.409311	0.23319	0.872742
AGIWUR69	V	18571833	18573026	+	WBGene00044210	Y51A2D.21	Y51A2D.21	Control	No	Not heritable	0.0807778	0.44331	0.661265
AGIWUR70	II	8540720	8545452	+	WBGene00004155	pqn-73	W01C9.3	Control	No	Not heritable	0.0438835	0.87308	0.540528
AGIWUR71	X	3681170	3684232	+	WBGene00006643	tsp-17	C02F12.1	Control	No	Not heritable	0.392505	0.5246	0.870829
AGIWUR72	IV	5871143	5871737	-	WBGene00005729	srv-18	H04M03.5	Control	No	Not heritable	0.28836	0.18799	0.857381
AGIWUR73	I	13075122	13075381	-	WBGene00044710	Y26D4A.16	Y26D4A.16	Control	No	Not heritable	0.427474	0.15655	0.875868
AGIWUR74	V	5130318	5131538	+	WBGene00044536	F14F9.8	F14F9.8	Control	No	Not heritable	0.0364855	0.43328	0.505631
AGIWUR75								Control	No	Not heritable	0.827693	0.02376	0.961494
AGIWUR76								Control	No	Not heritable	0.18838	0.18023	0.817281
AGIWUR77								Control	No	Not heritable	0.724753	0.03252	0.935603
AGIWUR78								Control	No	Not heritable	0.819909	0.02635	0.959125
AGIWUR79								Control	No	Not heritable	0.717543	-0.03718	0.933007
AGIWUR80								Control	No	Not heritable	0.957248	0.00635	0.992123
AGIWUR81								Control	No	Not heritable	0.937271	-0.00615	0.987129
AGIWUR82								Control	No	Not heritable	0.88638	-0.01764	0.975432
AGIWUR83								Control	No	Not heritable	0.639648	-0.04249	0.913723
AGIWUR84								Control	No	Not heritable	0.128582	0.44388	0.755146
AGIWUR85								Control	No	Not heritable	0.145941	0.42834	0.778021
AGIWUR86								Control	Yes	RIL	0.26474	0.23373	0.851361
AGIWUR87								Control	No	Not heritable	0.417493	0.03008	0.873304
AGIWUR88								Control	No	Not heritable	0.495427	-0.02542	0.883377
AGIWUR89								Control	No	Not heritable	0.200354	0.07054	0.824466
AGIWUR90								Control	No	Not heritable	0.583811	0.0305	0.898324
AGIWUR91								Control	No	Not heritable	0.569765	-0.02335	0.895858
AGIWUR92								Control	No	Not heritable	0.664633	-0.01443	0.920227
AGIWUR93								Control	No	Not heritable	0.516852	-0.04512	0.886517
AGIWUR94								Control	No	Not heritable	0.389813	0.03848	0.870829
AGIWUR95								Control	No	Not heritable	0.504625	-0.05649	0.884937
AGIWUR96	III	3183677	3185237	+	WBGene00020101	lmtr-5	R148.2	Control	No	Not heritable	0.519655	-0.14806	0.887048
AGIWUR97	I	14720588	14721979	-	WBGene00010579	K05C4.2	K05C4.2	Control	No	Not heritable	0.588901	0.18589	0.898975
AGIWUR98	III	3249346	3250538	-	WBGene00050917	Y53G8AL.4	Y53G8AL.4	Control	No	Not heritable	0.399939	0.11745	0.871792
AGIWUR99	V	14026336	14027484	-	WBGene00011624	T08G5.3	T08G5.3	Control	No	Not heritable	0.342637	0.38332	0.867664
AGIWUR100								Control	Yes	RIL	0.181852	-0.12586	0.812714
AGIWUR101	X	3706551	3713382	+	WBGene00015293	C01C4.3	C01C4.3	Control	No	Not heritable	0.976107	-0.00415	0.995927
AGIWUR102								Control	No	Not heritable	0.575363	0.15404	0.896542
AGIWUR103	I	12688727	12690572	+	WBGene00005043	sra-17	F28C12.1	Control	No	Not heritable	0.437881	0.25637	0.877251
AGIWUR104	V	16680281	16682656	+	WBGene00005791	srw-44	F14F8.6	Control	No	Not heritable	0.38291	0.38011	0.870258
AGIWUR105	III	12457599	12465821	+	WBGene00013040	Y49E10.21	Y49E10.21	Control	No	Not heritable	0.380703	0.23581	0.870258
AGIWUR106	III	6067857	6072076	+	WBGene00015478	C05D10.2	C05D10.2	Control	No	Not heritable	0.933815	0.01038	0.98649
AGIWUR107	V	12761044	12763375	-	WBGene00006512	abcf-1	F18E2.2	Control	No	Not heritable	0.528084	0.07823	0.888779
AGIWUR108	I	4653471	4660151	+	WBGene00015007	ain-2	B0041.2	Control	No	Not heritable	0.382604	0.18804	0.870258
AGIWUR109								Control	No	Not heritable	0.231593	0.18086	0.839906
AGIWUR110	II	3685952	3687133	-	WBGene00005990	srx-99	F19B10.12	Control	No	Not heritable	0.319994	0.05449	0.863558
AGIWUR111	III	4091126	4093311	+	WBGene00007269	C03C10.2	C03C10.2	Control	No	Not heritable	0.522838	-0.19827	0.887837
AGIWUR112	X	13008493	13013962	+	WBGene00003623	nhr-25	F11C1.6	Control	No	Not heritable	0.875346	0.04252	0.973121
AGIWUR113	III	10595258	10596487	-	WBGene00012643	Y39A1A.3	Y39A1A.3	Control	No	Not heritable	0.144818	0.40032	0.775699
AGIWUR114	V	16185403	16186920	+	WBGene00005482	srh-277	K05D4.6	Control	No	Not heritable	0.380103	0.43236	0.870258
AGIWUR115								Control	No	Not heritable	0.452769	0.55694	0.878082
AGIWUR116	I	1652901	1655399	+	WBGene00022156	Y71G12B.18	Y71G12B.18	Control	No	Not heritable	0.00328949	-1.4395	0.155659
AGIWUR117								Control	Yes	RIL and IL	0.126814	0.31276	0.751997
AGIWUR118								Control	No	Not heritable	0.189763	0.40299	0.817281
AGIWUR119	V	15593462	15593799	-	WBGene00007164	fbxa-139	B0391.9	Control	No	Not heritable	0.493241	0.43711	0.883033
AGIWUR120	IV	1266866	1274425	+	WBGene00009515	clec-170	F38A1.1	Control	Yes	RIL	0.00562033	-0.6507	0.212061
AGIWUR121	III	9103943	9106805	+	WBGene00013980	dos-1	ZK507.4	Control	Yes	RIL	0.0424806	0.29757	0.533681
AGIWUR122	V	15060249	15061530	+	WBGene00007722	C25D7.15	C25D7.15	Control	No	Not heritable	0.25924	0.3434	0.849056
AGIWUR123								Control	No	Not heritable	0.957909	-0.02781	0.992243
AGIWUR124								Control	No	Not heritable	0.62874	0.19539	0.910306
AGIWUR125								Control	No	Not heritable	0.0408239	0.64964	0.528831
AGIWUR126	X	4709772	4711744	-	WBGene00001032	dnj-14	K02G10.8	Control	No	Not heritable	0.293972	0.30821	0.859287
AGIWUR127	III	7009136	7019574	+	WBGene00017389	lgc-38	F11H8.2	Control	No	Not heritable	0.480608	0.25118	0.880358
AGIWUR128	IV	3077466	3086923	-	WBGene00022073	Y67D8C.9	Y67D8C.9	Control	No	Not heritable	0.425865	0.28016	0.875345
AGIWUR129	I	13205664	13207759	+	WBGene00014235	ZK1225.1	ZK1225.1	Control	No	Not heritable	0.856464	0.03229	0.968627
AGIWUR130	I	13033483	13045555	+	WBGene00012274	W05B5.1	W05B5.1	Control	No	Not heritable	0.354275	0.19855	0.868059
AGIWUR131	II	10496987	10502541	-	WBGene00004134	myrf-1	F59B10.1	Control	No	Not heritable	0.220111	0.36011	0.833543
AGIWUR132								Control	No	Not heritable	0.367388	0.11049	0.869155
AGIWUR133	I	14371142	14376025	-	WBGene00000241	bbs-1	Y105E8A.5	Control	No	Not heritable	0.691542	0.04238	0.92688
AGIWUR134	III	8249619	8250193	+	WBGene00015345	C02F5.2	C02F5.2	Control	No	Not heritable	0.0947494	-0.22731	0.69721
AGIWUR135								Control	No	Not heritable	0.587513	0.16741	0.898839
AGIWUR136	II	3655678	3657732	+	WBGene00017587	F19B10.5	F19B10.5	Control	No	Not heritable	0.832174	0.07867	0.962779
AGIWUR137	I	8598658	8600923	+	WBGene00011032	R05D11.4	R05D11.4	Control	No	Not heritable	0.108296	0.33402	0.724258
AGIWUR138	I	14154769	14155249	-	WBGene00014698	C37A5.3	C37A5.3	Control	No	Not heritable	0.47733	0.42525	0.880129
AGIWUR139	II	8376611	8377357	+	WBGene00010949	M195.4	M195.4	Control	No	Not heritable	0.825347	0.12988	0.960798
AGIWUR140								Control	No	Not heritable	0.395173	0.54725	0.870829
AGIWUR141								Control	No	Not heritable	0.156839	0.49566	0.787954
AGIWUR142	III	12992405	12993707	-	WBGene00000672	col-97	ZK1010.7	Control	No	Not heritable	0.66417	0.12348	0.920011
AGIWUR143	V	5418044	5420067	-	WBGene00017263	F08F3.6	F08F3.6	Control	No	Not heritable	0.487389	0.31742	0.881488
AGIWUR144	IV	13095762	13097065	+	WBGene00004339	rfc-3	C39E9.13	Control	No	Not heritable	0.335111	0.28384	0.866071
AGIWUR145	III	7324940	7329649	-	WBGene00018954	F56C9.11	F56C9.11	Control	No	Not heritable	0.579323	0.09357	0.897558
AGIWUR146	V	13181580	13184237	-	WBGene00011649	T09E8.4	T09E8.4	Control	No	Not heritable	0.222105	0.42875	0.835086
AGIWUR147	V	6998819	7000651	+	WBGene00003632	nhr-42	C33G8.6	Control	No	Not heritable	0.571368	0.14923	0.895858
AGIWUR148	V	16789267	16792771	+	WBGene00012315	immt-2	W06H3.1	Control	No	Not heritable	0.380885	0.36018	0.870258
AGIWUR149	IV	10705463	10707313	+	WBGene00011297	R102.10	R102.10	Control	No	Not heritable	0.520271	0.12689	0.887222
AGIWUR150	X	16067069	16067463	-	WBGene00012076	T27A8.4	T27A8.4	Control	No	Not heritable	0.474147	0.36967	0.879787
AGIWUR151	V	17174038	17175530	+	WBGene00009567	srbc-25	F40D4.6	Control	No	Not heritable	0.46335	0.48792	0.879605
AGIWUR152	II	2619419	2619789	+	WBGene00017058	D2062.6	D2062.6	Control	No	Not heritable	0.821365	0.07146	0.959216
AGIWUR153	V	15347847	15349144	-	WBGene00007806	clec-230	C29F3.5	Control	No	Not heritable	0.955995	0.0279	0.991635
AGIWUR154	X	7879771	7880948	-	WBGene00016535	C39D10.8	C39D10.8	Control	No	Not heritable	0.331101	0.37338	0.865607
AGIWUR155	X	17073810	17080685	-	WBGene00016271	irld-23	C30G4.6	Control	No	Not heritable	0.256823	0.09705	0.849056
AGIWUR156	X	8387448	8392584	-	WBGene00006942	wrk-1	F41D9.3	Control	No	Not heritable	0.34539	0.50787	0.868059
AGIWUR157	II	7372594	7374172	-	WBGene00018395	mtch-1	F43E2.7	Control	No	Not heritable	0.276552	0.29443	0.855091
AGIWUR158	III	8405874	8409406	+	WBGene00022697	cyy-1	ZK353.1	Control	No	Not heritable	0.422448	0.14355	0.874819
AGIWUR159	I	9065087	9070264	+	WBGene00004298	rad-54	W06D4.6	Control	No	Not heritable	0.0861993	0.41085	0.675404
AGIWUR160								Control	No	Not heritable	0.63125	0.04264	0.911024
AGIWUR161								Control	No	Not heritable	0.890595	0.01292	0.976124
AGIWUR162								Control	No	Not heritable	0.708617	-0.03384	0.931032
AGIWUR163								Control	No	Not heritable	0.998875	0.00015	0.999657
AGIWUR164								Control	No	Not heritable	0.978826	-0.00269	0.996188
AGIWUR165								Control	No	Not heritable	0.749129	-0.04204	0.941906
AGIWUR166								Control	No	Not heritable	0.699457	-0.0366	0.92833
AGIWUR167								Control	No	Not heritable	0.725455	0.03781	0.935603
AGIWUR168								Control	No	Not heritable	0.574502	0.04388	0.896104
AGIWUR169								Control	No	Not heritable	0.625824	0.0843	0.909907
AGIWUR170								Control	No	Not heritable	0.154585	0.41926	0.786489
AGIWUR171								Control	No	Not heritable	0.285842	-0.15941	0.857381
AGIWUR172								Control	No	Not heritable	0.931147	-0.00478	0.985943
AGIWUR173								Control	No	Not heritable	0.363573	-0.0404	0.869071
AGIWUR174								Control	No	Not heritable	0.856568	-0.00841	0.968627
AGIWUR175								Control	No	Not heritable	0.357161	-0.07357	0.868059
AGIWUR176								Control	No	Not heritable	0.677448	-0.01651	0.923842
AGIWUR177								Control	No	Not heritable	0.503711	-0.04202	0.884884
AGIWUR178								Control	No	Not heritable	0.519254	-0.03289	0.887045
AGIWUR179								Control	No	Not heritable	0.512926	-0.03058	0.886517
AGIWUR180								Control	No	Not heritable	0.569367	-0.02611	0.895858
AGIWUR181	IV	4679018	4685168	+	WBGene00020678	T22B11.4	T22B11.4	Control	No	Not heritable	0.451497	0.24774	0.878082
AGIWUR182								Control	No	Not heritable	0.985461	-0.00181	0.997652
AGIWUR183	V	6956537	6966422	+	WBGene00003165	mec-1	T07H8.4	Control	No	Not heritable	0.421591	-0.48321	0.874819
AGIWUR184	X	397567	400687	+	WBGene00019865	R04A9.6	R04A9.6	Control	No	Not heritable	0.0964925	0.15249	0.701185
AGIWUR185	III	12171353	12177245	-	WBGene00001636	gly-11	Y75B8A.9	Control	No	Not heritable	0.467494	0.13566	0.879787
AGIWUR186	I	7564584	7567719	+	WBGene00012031	T25G3.4	T25G3.4	Control	No	Not heritable	0.763841	-0.08214	0.945876
AGIWUR187	IV	3698501	3699722	+	WBGene00021358	Y37E11AL.2	Y37E11AL.2	Control	No	Not heritable	0.787792	0.11306	0.95146
AGIWUR188	V	14691854	14697107	-	WBGene00006836	unc-112	C47E8.7	Control	No	Not heritable	0.36906	0.16709	0.869155
AGIWUR189	III	5917628	5920086	-	WBGene00016201	tdo-2	C28H8.11	Control	No	Not heritable	0.450735	0.14013	0.878082
AGIWUR190	V	13126414	13129995	-	WBGene00001137	eat-6	B0365.3	Control	No	Not heritable	0.0424077	0.47115	0.533681
AGIWUR191	I	14755154	14756432	-	WBGene00009559	mtx-1	F39B2.11	Control	No	Not heritable	0.628289	0.18714	0.910306
AGIWUR192	III	2805430	2811096	+	WBGene00022168	Y71H2AM.3	Y71H2AM.3	Control	Yes	RIL	0.698972	-0.04499	0.92833
AGIWUR193	III	4752998	4754083	-	WBGene00004469	rps-0	B0393.1	Control	No	Not heritable	0.992087	-0.0013	0.998592
AGIWUR194	X	14413578	14415746	-	WBGene00045291	F23D12.10	F23D12.10	Control	No	Not heritable	0.0580686	0.16941	0.593017
AGIWUR195	II	8267253	8269914	-	WBGene00010457	K01C8.2	K01C8.2	Control	No	Not heritable	0.668094	0.05084	0.921142
AGIWUR196								Control	No	Not heritable	0.530117	0.1833	0.889297
AGIWUR197	II	4994002	4995607	+	WBGene00020866	vps-24	T27F7.1	Control	No	Not heritable	0.29159	0.36542	0.858322
AGIWUR198	V	5734844	5735984	-	WBGene00019603	K09H11.6	K09H11.6	Control	No	Not heritable	0.702137	0.12054	0.928998
AGIWUR199								Control	No	Not heritable	0.820279	0.09203	0.959129
AGIWUR200	IV	10214986	10219308	-	WBGene00007698	qns-1	C24F3.4	Control	No	Not heritable	0.298007	0.24022	0.860497
AGIWUR201	I	10479283	10484969	-	WBGene00009507	mus-101	F37D6.1	Control	No	Not heritable	0.522745	0.0651	0.887837
AGIWUR202	I	14171864	14172786	+	WBGene00077520	C37A5.11	C37A5.11	Control	No	Not heritable	0.836237	0.03358	0.963946
AGIWUR203	X	2594003	2606732	+	WBGene00003630	nhr-40	T03G6.2	Control	No	Not heritable	0.50469	-0.11218	0.884937
AGIWUR204	III	5706718	5709329	-	WBGene00015148	hpo-28	B0336.11	Control	No	Not heritable	0.718465	-0.0451	0.933295
AGIWUR205	V	7552756	7553923	-	WBGene00017600	ttr-10	F19F10.4	Control	No	Not heritable	0.144393	0.31637	0.775568
AGIWUR206	II	6684236	6691841	+	WBGene00016002	C18H9.3	C18H9.3	Control	Yes	RIL	0.439676	0.1079	0.877251
AGIWUR207	II	6559258	6561583	-	WBGene00017563	F18C5.10	F18C5.10	Control	No	Not heritable	0.333036	0.29835	0.865607
AGIWUR208	IV	10913361	10914582	+	WBGene00014002	ZK593.2	ZK593.2	Control	No	Not heritable	0.342134	0.22891	0.867516
AGIWUR209	IV	3295135	3297225	+	WBGene00021088	W08E12.7	W08E12.7	Control	No	Not heritable	0.125538	0.30577	0.749911
AGIWUR210	IV	13273911	13282878	-	WBGene00013460	cpsf-3	Y67H2A.1	Control	No	Not heritable	0.11285	0.21451	0.7328
AGIWUR211								Control	No	Not heritable	0.0333682	0.28369	0.487158
AGIWUR212	II	2170325	2173219	-	WBGene00016338	srb-14	C33C12.6	Control	No	Not heritable	0.57333	0.16531	0.895858
AGIWUR213	X	3772763	3778080	+	WBGene00018533	F47B7.2	F47B7.2	Control	No	Not heritable	0.468904	0.16616	0.879787
AGIWUR214	II	4405864	4416553	+	WBGene00022741	ZK430.5	ZK430.5	Control	No	Not heritable	0.479364	0.29256	0.880129
AGIWUR215								Control	No	Not heritable	0.229686	-0.10036	0.838912
AGIWUR216	IV	7466702	7469832	-	WBGene00018903	F55G1.7	F55G1.7	Control	No	Not heritable	0.203707	-0.1658	0.827149
AGIWUR217								Control	No	Not heritable	0.57659	0.23435	0.896761
AGIWUR218	X	14178988	14181705	+	WBGene00007995	C37E2.3	C37E2.3	Control	No	Not heritable	0.538846	0.0866	0.890639
AGIWUR219	I	11361090	11362900	-	WBGene00044250	F56G4.7	F56G4.7	Control	No	Not heritable	0.0296217	1.08648	0.463882
AGIWUR220	II	12419133	12420586	-	WBGene00013282	sre-26	Y57A10C.4	Control	No	Not heritable	0.311083	0.13783	0.862034
AGIWUR221	I	10823363	10828454	+	WBGene00016457	C35E7.5	C35E7.5	Control	No	Not heritable	0.337286	-0.19551	0.866661
AGIWUR222	II	8174845	8177195	-	WBGene00000053	acr-14	T05C12.2	Control	No	Not heritable	0.807964	-0.06005	0.956142
AGIWUR223	X	15322249	15325809	-	WBGene00012442	Y15E3A.3	Y15E3A.3	Control	No	Not heritable	0.298265	0.23452	0.860497
AGIWUR224	V	14288733	14289718	-	WBGene00008788	F14D7.1	F14D7.1	Control	No	Not heritable	0.52903	-0.13916	0.889072
AGIWUR225	III	5551232	5552131	-	WBGene00017303	F09F7.6	F09F7.6	Control	No	Not heritable	0.961243	-0.01321	0.992907
AGIWUR226								Control	No	Not heritable	0.511384	0.20047	0.886273
AGIWUR227	I	11652789	11654254	+	WBGene00012267	W04G5.7	W04G5.7	Control	No	Not heritable	0.571415	0.17549	0.895858
AGIWUR228	V	18860287	18894974	-	WBGene00001258	emb-4	Y80D3A.2	Control	No	Not heritable	0.524647	0.15468	0.888227
AGIWUR229	III	7966601	7969221	-	WBGene00045247	F54H12.8	F54H12.8	Control	No	Not heritable	0.814433	0.08898	0.958206
AGIWUR230	X	3793912	3795395	-	WBGene00018027	F35A5.5	F35A5.5	Control	No	Not heritable	0.619666	0.10855	0.908662
AGIWUR231	IV	12605700	12614723	-	WBGene00013223	efa-6	Y55D9A.1	Control	No	Not heritable	0.30891	0.27565	0.862034
AGIWUR232	II	8966921	8969473	-	WBGene00004105	szy-20	C18E9.3	Control	No	Not heritable	0.629481	0.19592	0.910306
AGIWUR233	II	5373997	5375177	+	WBGene00017283	F09E5.3	F09E5.3	Control	No	Not heritable	0.343407	0.21582	0.867964
AGIWUR234	I	8133891	8135051	+	WBGene00012113	T28B8.1	T28B8.1	Control	No	Not heritable	0.653675	-0.16938	0.917289
AGIWUR235								Control	No	Not heritable	0.459787	0.32743	0.878276
AGIWUR236	III	11502963	11505291	-	WBGene00013446	Y66D12A.21	Y66D12A.21	Control	No	Not heritable	0.18764	0.35267	0.816734
AGIWUR237	III	10355122	10355982	-	WBGene00004986	spp-1	T07C4.4	Control	No	Not heritable	0.558992	-0.12414	0.894403
AGIWUR238	II	6679545	6682971	+	WBGene00016005	ift-74	C18H9.8	Control	No	Not heritable	0.192531	0.34519	0.8179
AGIWUR239	IV	11317419	11319951	+	WBGene00007108	gspd-1	B0035.5	Control	No	Not heritable	0.275281	0.31404	0.85485
AGIWUR240	V	11917564	11924654	+	WBGene00011270	R31.2	R31.2	Control	No	Not heritable	0.501414	0.30116	0.88417
AGIWUR241	I	9070247	9075077	-	WBGene00011531	rsbp-1	T06D10.1	Control	No	Not heritable	0.651815	0.07401	0.916783
AGIWUR242	III	5677953	5679038	-	WBGene00018830	ska-3	F54E7.8	Control	No	Not heritable	0.159982	0.48295	0.792724
AGIWUR243	I	8591215	8591978	+	WBGene00004305	ran-4	R05D11.3	Control	No	Not heritable	0.049389	0.25293	0.561289
AGIWUR244	X	4176065	4177494	-	WBGene00022747	ZK470.6	ZK470.6	Control	No	Not heritable	0.796508	0.02425	0.953226
AGIWUR245	III	124778	126527	+	WBGene00016218	pals-23	C29F9.3	Control	Yes	RIL	2.13587e-05	2.47165	0.0108521
AGIWUR246	III	607045	609973	-	WBGene00020559	best-17	T19C3.1	Control	No	Not heritable	0.0802667	0.50868	0.659836
AGIWUR247								Control	No	Not heritable	0.479824	-0.05609	0.880158
AGIWUR248								Control	No	Not heritable	0.455702	-0.0873	0.878276
AGIWUR249								Control	No	Not heritable	0.999943	-1e-05	0.999943
AGIWUR250								Control	No	Not heritable	0.62166	0.03292	0.909134
AGIWUR251								Control	No	Not heritable	0.519793	0.05385	0.887048
AGIWUR252								Control	No	Not heritable	0.981991	-0.00203	0.996804
AGIWUR253								Control	No	Not heritable	0.907904	0.00968	0.980128
AGIWUR254								Control	No	Not heritable	0.580355	0.05937	0.897857
AGIWUR255								Control	No	Not heritable	0.322843	0.14282	0.863945
AGIWUR256								Control	No	Not heritable	0.101907	-0.11159	0.711197
AGIWUR257								Control	No	Not heritable	0.436021	-0.03083	0.87662
AGIWUR258								Control	No	Not heritable	0.135388	0.04476	0.76509
AGIWUR259								Control	No	Not heritable	0.69397	0.02419	0.927454
AGIWUR260								Control	No	Not heritable	0.576067	-0.02379	0.896761
AGIWUR261								Control	No	Not heritable	0.298117	-0.06144	0.860497
AGIWUR262								Control	No	Not heritable	0.0420556	0.06644	0.533681
AGIWUR263								Control	No	Not heritable	0.953681	-0.00168	0.990884
AGIWUR264								Control	No	Not heritable	0.606662	0.01815	0.904891
AGIWUR265	II	6125559	6127942	+	WBGene00004680	rars-2	C29H12.1	Control	No	Not heritable	0.840364	0.06378	0.965435
AGIWUR266	I	9638886	9641736	-	WBGene00011492	T05F1.7	T05F1.7	Control	No	Not heritable	0.490956	0.20403	0.882325
AGIWUR267	II	9479641	9480106	-	WBGene00045414	T19H5.7	T19H5.7	Control	No	Not heritable	0.417144	0.44192	0.873298
AGIWUR268	IV	1410786	1419847	-	WBGene00022310	Y77E11A.7	Y77E11A.7	Control	No	Not heritable	0.649053	0.08469	0.915509
AGIWUR269	II	3002513	3003827	+	WBGene00016575	C41H7.5	C41H7.5	Control	No	Not heritable	0.407738	0.60626	0.872693
AGIWUR270	X	8542867	8546021	-	WBGene00015391	sdha-1	C03G5.1	Control	No	Not heritable	0.0781166	0.41766	0.655065
AGIWUR271	I	8691039	8692622	-	WBGene00010624	mrps-15	K07A12.7	Control	No	Not heritable	0.0834946	0.33629	0.668607
AGIWUR272	X	4805998	4811536	-	WBGene00019960	ztf-16	R08E3.4	Control	No	Not heritable	0.785838	-0.14546	0.951255
AGIWUR273	IV	7977836	7979014	+	WBGene00003879	ora-1	F57H12.3	Control	No	Not heritable	0.992136	0.00352	0.998592
AGIWUR274	II	9967277	9968049	-	WBGene00011273	R53.4	R53.4	Control	No	Not heritable	0.935815	0.02628	0.986883
AGIWUR275	III	4810031	4811162	-	WBGene00008007	C38D4.7	C38D4.7	Control	No	Not heritable	0.162682	0.2672	0.796075
AGIWUR276	V	17653482	17655281	-	WBGene00010295	fbxa-193	F59A1.9	Control	Yes	RIL	2.34624e-05	1.92003	0.0111681
AGIWUR277	III	7370131	7374731	-	WBGene00003378	mml-1	T20B12.6	Control	No	Not heritable	0.632087	-0.15598	0.911284
AGIWUR278	IV	3482112	3482565	-	WBGene00023476	srz-55	C09G12.14	Control	No	Not heritable	0.432154	0.24896	0.876598
AGIWUR279	III	11696599	11698306	+	WBGene00012753	Y41C4A.6	Y41C4A.6	Control	No	Not heritable	0.156906	0.38391	0.788013
AGIWUR280	II	9213658	9222798	+	WBGene00014208	ZK1067.2	ZK1067.2	Control	No	Not heritable	0.177677	0.19797	0.809759
AGIWUR281	III	12820141	12825651	+	WBGene00012544	Y37D8A.2	Y37D8A.2	Control	No	Not heritable	0.117277	0.31374	0.73903
AGIWUR282	X	2710918	2748114	-	WBGene00006742	unc-2	T02C5.5	Control	No	Not heritable	0.389229	0.29449	0.870829
AGIWUR283	II	2652841	2654464	-	WBGene00005561	sri-49	F22E5.14	Control	No	Not heritable	0.335559	-0.03086	0.866159
AGIWUR284	V	3355848	3357193	-	WBGene00015437	scrm-3	C04E12.7	Control	Yes	RIL	0.00295164	1.25445	0.146352
AGIWUR285	IV	7791704	7792263	-	WBGene00016379	C33H5.13	C33H5.13	Control	No	Not heritable	0.132809	0.34821	0.76279
AGIWUR286	III	10335172	10337536	+	WBGene00000423	ced-9	T07C4.8	Control	Yes	RIL	0.65661	0.03884	0.91756
AGIWUR287	I	6836375	6838140	+	WBGene00019322	ahcy-1	K02F2.2	Control	No	Not heritable	0.599294	0.44605	0.902133
AGIWUR288	X	3940141	3943313	-	WBGene00004184	T19D2.2	T19D2.2	Control	No	Not heritable	0.227588	0.4125	0.838054
AGIWUR289	V	5863984	5865149	-	WBGene00017836	F26F12.5	F26F12.5	Control	No	Not heritable	0.178061	0.29348	0.809759
AGIWUR290	V	5838960	5845739	-	WBGene00017834	F26F12.3	F26F12.3	Control	No	Not heritable	0.368948	0.10754	0.869155
AGIWUR291	II	1875958	1877237	+	WBGene00015827	math-13	C16C4.3	Control	No	Not heritable	0.443865	0.51769	0.877285
AGIWUR292	V	4841940	4842567	-	WBGene00000860	cwp-2	C37H5.11	Control	No	Not heritable	0.542666	0.15964	0.891649
AGIWUR293	IV	10086137	10088437	+	WBGene00003576	ndc-80	W01B6.9	Control	No	Not heritable	0.754897	0.04016	0.943399
AGIWUR294	X	7572110	7581059	+	WBGene00017241	pcyt-1	F08C6.2	Control	No	Not heritable	0.181127	0.37113	0.812284
AGIWUR295	III	5288180	5298361	+	WBGene00020530	T15B12.1	T15B12.1	Control	No	Not heritable	0.878393	-0.02777	0.973371
AGIWUR296	IV	10219373	10221281	-	WBGene00007696	tram-1	C24F3.1	Control	Yes	RIL and IL	0.155014	0.11701	0.786813
AGIWUR297	V	14688616	14688959	+	WBGene00044180	C47E8.11	C47E8.11	Control	No	Not heritable	0.474807	0.19859	0.879787
AGIWUR298	X	6510929	6512195	+	WBGene00044605	ttr-36	F22A3.7	Control	No	Not heritable	0.207725	0.27321	0.828308
AGIWUR299	III	8004397	8005887	+	WBGene00044446	C06G4.6	C06G4.6	Control	No	Not heritable	0.228881	0.32185	0.838525
AGIWUR300	II	3725906	3727479	-	WBGene00016712	C46E10.8	C46E10.8	Control	No	Not heritable	0.180456	-0.15152	0.811855
AGIWUR301	III	12170	14869	-	WBGene00003670	nhr-80	H10E21.3	Control	No	Not heritable	0.116067	0.69401	0.737226
AGIWUR302	X	596314	599553	-	WBGene00017424	F13C5.3	F13C5.3	Control	No	Not heritable	0.661772	0.03531	0.919307
AGIWUR303	IV	17383370	17386783	+	WBGene00044238	C30H6.12	C30H6.12	Control	No	Not heritable	0.412034	0.10635	0.873179
AGIWUR304	V	11693188	11695697	-	WBGene00012282	W05E10.5	W05E10.5	Control	No	Not heritable	0.767866	0.0573	0.946824
AGIWUR305	V	8301490	8302580	-	WBGene00004766	sel-9	W02D7.7	Control	No	Not heritable	0.358253	0.23234	0.868059
AGIWUR306	II	5411542	5412174	-	WBGene00017141	EEED8.13	EEED8.13	Control	Yes	RIL	0.120609	0.19981	0.744315
AGIWUR307	III	4508855	4512162	+	WBGene00009115	F25F2.1	F25F2.1	Control	No	Not heritable	0.834953	-0.054	0.963619
AGIWUR308	III	10601905	10603566	-	WBGene00012642	Y39A1A.2	Y39A1A.2	Control	No	Not heritable	0.555084	-0.16055	0.893526
AGIWUR309	X	13706928	13708002	+	WBGene00010504	K02D3.1	K02D3.1	Control	No	Not heritable	0.841416	-0.01791	0.965471
AGIWUR310								Control	No	Not heritable	0.892367	-0.00671	0.976655
AGIWUR311	V	13126414	13129995	-	WBGene00001137	eat-6	B0365.3	Control	No	Not heritable	0.388449	0.26951	0.870829
AGIWUR312								Control	No	Not heritable	0.404969	0.1534	0.872324
AGIWUR313	V	9798926	9799179	-	WBGene00044192	F46B6.13	F46B6.13	Control	No	Not heritable	0.369539	0.32449	0.869155
AGIWUR314	III	11706969	11708820	-	WBGene00012755	Y41C4A.8	Y41C4A.8	Control	No	Not heritable	0.978353	0.00998	0.996161
AGIWUR315	I	5716574	5725772	+	WBGene00002989	lim-7	C04F1.3	Control	No	Not heritable	0.4166	0.19216	0.873295
AGIWUR316								Control	No	Not heritable	0.745676	0.22088	0.940659
AGIWUR317	I	6511612	6513843	-	WBGene00016947	C55B7.11	C55B7.11	Control	No	Not heritable	0.655612	0.03395	0.91756
AGIWUR318	III	5196678	5199688	-	WBGene00001262	emb-8	K10D2.6	Control	No	Not heritable	0.18196	0.29549	0.812714
AGIWUR319	IV	13777808	13778812	+	WBGene00004430	rpl-18	Y45F10D.12	Control	No	Not heritable	0.558919	0.33244	0.894403
AGIWUR320	II	5069764	5071365	-	WBGene00044386	C27A2.7	C27A2.7	Control	No	Not heritable	0.336474	0.29837	0.866355
AGIWUR321								Control	No	Not heritable	0.895335	-0.08347	0.977476
AGIWUR322	IV	4747901	4749113	-	WBGene00017121	cyc-2.1	E04A4.7	Control	No	Not heritable	0.64743	0.20255	0.914946
AGIWUR323	II	3869901	3873010	+	WBGene00016773	oac-10	C49D10.4	Control	No	Not heritable	0.422852	0.36295	0.874819
AGIWUR324	V	1475072	1479576	+	WBGene00006794	unc-60	C38C3.5	Control	No	Not heritable	0.358341	0.31889	0.868059
AGIWUR325	X	16841105	16842975	+	WBGene00018307	dyla-1	F41G4.1	Control	No	Not heritable	0.0128153	0.49699	0.315808
AGIWUR326	V	3118377	3120323	+	WBGene00022261	clec-210	Y73C8C.2	Control	No	Not heritable	0.0149966	1.03001	0.343623
AGIWUR327	V	419435	421839	+	WBGene00021448	Y39D8A.1	Y39D8A.1	Control	No	Not heritable	0.229723	0.34876	0.838967
AGIWUR328	II	1912450	1912841	-	WBGene00018663	math-31	F52C6.6	Control	No	Not heritable	0.307445	0.30288	0.861913
AGIWUR329	IV	12791171	12791685	+	WBGene00008553	F07C6.2	F07C6.2	Control	No	Not heritable	0.0790023	0.70859	0.657432
AGIWUR330								Control	No	Not heritable	0.801346	0.08588	0.954576
AGIWUR331	III	3317737	3321245	-	WBGene00021816	Y53G8AR.9	Y53G8AR.9	Control	No	Not heritable	0.266703	0.199	0.852135
AGIWUR332								Control	No	Not heritable	0.697453	-0.0288	0.92824
AGIWUR333								Control	No	Not heritable	0.980736	-0.00203	0.996518
AGIWUR334								Control	No	Not heritable	0.691172	-0.03532	0.92685
AGIWUR335								Control	No	Not heritable	0.931326	-0.00759	0.985943
AGIWUR336								Control	No	Not heritable	0.880051	0.00999	0.974053
AGIWUR337								Control	No	Not heritable	0.444001	0.10172	0.877319
AGIWUR338								Control	No	Not heritable	0.907874	0.00594	0.980128
AGIWUR339								Control	No	Not heritable	0.80551	0.02228	0.955405
AGIWUR340								Control	No	Not heritable	0.27888	0.10787	0.855091
AGIWUR341								Control	No	Not heritable	0.335219	-0.0785	0.866071
AGIWUR342								Control	No	Not heritable	0.757249	0.02229	0.943857
AGIWUR343								Control	No	Not heritable	0.827146	0.01262	0.961185
AGIWUR344								Control	No	Not heritable	0.0612373	0.0637	0.605057
AGIWUR345								Control	No	Not heritable	0.482	-0.02252	0.880494
AGIWUR346								Control	No	Not heritable	0.306257	-0.07307	0.861561
AGIWUR347								Control	No	Not heritable	0.273698	-0.08087	0.854313
AGIWUR348								Control	No	Not heritable	0.36342	-0.05015	0.869071
AGIWUR349								Control	No	Not heritable	0.510715	-0.02144	0.886195
AGIWUR350	I	7009139	7015212	-	WBGene00010369	chd-1	H06O01.2	Control	No	Not heritable	0.0127987	0.1947	0.315763
AGIWUR351	IV	7786000	7789613	-	WBGene00016378	imp-3	C33H5.11	Control	No	Not heritable	0.874634	0.03739	0.97306
AGIWUR352	IV	4660991	4665204	+	WBGene00017920	jmjd-1.2	F29B9.2	Control	No	Not heritable	0.276542	0.30974	0.855091
AGIWUR353								Control	No	Not heritable	0.535403	-0.28764	0.890568
AGIWUR354	I	11498914	11499655	-	WBGene00010653	K08C9.6	K08C9.6	Control	No	Not heritable	0.411531	0.21669	0.873179
AGIWUR355	I	496144	502042	-	WBGene00022035	Y65B4BL.3	Y65B4BL.3	Control	No	Not heritable	0.576943	0.12788	0.896911
AGIWUR356	I	11067699	11069996	-	WBGene00014914	Y52B11A.11	Y52B11A.11	Control	No	Not heritable	0.384357	0.51289	0.870807
AGIWUR357	X	17671029	17680793	+	WBGene00020732	T23E7.2	T23E7.2	Control	No	Not heritable	0.695242	0.05952	0.927931
AGIWUR358	X	5885865	5886823	+	WBGene00001450	flp-7	F49E10.3	Control	No	Not heritable	0.628743	-0.0909	0.910306
AGIWUR359	V	10929811	10930774	+	WBGene00010236	F58B4.3	F58B4.3	Control	No	Not heritable	0.831555	0.06729	0.962558
AGIWUR360	IV	7083694	7084682	-	WBGene00004473	rps-4	Y43B11AR.4	Control	No	Not heritable	0.990032	-0.00226	0.998353
AGIWUR361	II	2842608	2843188	-	WBGene00022444	Y110A2AL.7	Y110A2AL.7	Control	No	Not heritable	0.935987	0.01273	0.98689
AGIWUR362								Control	No	Not heritable	0.663247	0.10852	0.91956
AGIWUR363	V	6044028	6045671	+	WBGene00000534	cpi-2	R01B10.1	Control	No	Not heritable	0.321497	0.4112	0.863802
AGIWUR364	IV	7405460	7418733	+	WBGene00001187	egl-19	C48A7.1	Control	No	Not heritable	0.94944	0.02214	0.989757
AGIWUR365								Control	No	Not heritable	0.761292	0.03249	0.945271
AGIWUR366	X	7218109	7226825	+	WBGene00044068	syd-9	ZK867.1	Control	No	Not heritable	0.549618	0.0911	0.893126
AGIWUR367	V	9718462	9719724	+	WBGene00014754	F40F9.11	F40F9.11	Control	No	Not heritable	0.779407	-0.04793	0.94933
AGIWUR368								Control	No	Not heritable	0.494241	0.25629	0.883069
AGIWUR369	X	6853618	6860922	+	WBGene00004370	rig-3	C53B7.1	Control	No	Not heritable	0.539327	0.11601	0.890639
AGIWUR370	V	5714760	5716581	-	WBGene00044539	K09H11.9	K09H11.9	Control	No	Not heritable	0.396452	0.12547	0.871157
AGIWUR371	II	14698701	14699362	+	WBGene00007478	C09F9.1	C09F9.1	Control	No	Not heritable	0.3686	-0.28297	0.869155
AGIWUR372	V	18742427	18745266	-	WBGene00045363	F11D11.13	F11D11.13	Control	No	Not heritable	0.378496	0.20495	0.870258
AGIWUR373	X	3092395	3094448	-	WBGene00006948	wrt-2	F52E4.6	Control	No	Not heritable	0.367619	0.2467	0.869155
AGIWUR374								Control	No	Not heritable	0.848845	-0.01606	0.967188
AGIWUR375	IV	12982119	12986088	-	WBGene00010747	K10D11.3	K10D11.3	Control	Yes	RIL	0.00809908	0.30044	0.255257
AGIWUR376	II	4433332	4435169	+	WBGene00003699	nhr-109	T12C9.5	Control	No	Not heritable	0.138297	0.34147	0.769081
AGIWUR377	V	14667897	14668743	-	WBGene00044216	C47E8.10	C47E8.10	Control	No	Not heritable	0.579325	0.19973	0.897558
AGIWUR378	II	7772499	7773914	+	WBGene00015516	C06A8.6	C06A8.6	Control	No	Not heritable	0.695577	-0.13493	0.927984
AGIWUR379	II	12495487	12496387	-	WBGene00011877	T21B4.3	T21B4.3	Control	No	Not heritable	0.760825	-0.04881	0.945245
AGIWUR380	X	3716314	3718566	+	WBGene00015292	C01C4.2	C01C4.2	Control	No	Not heritable	0.821703	0.0311	0.959346
AGIWUR381	V	19201013	19203607	-	WBGene00012664	Y39B6A.1	Y39B6A.1	Control	No	Not heritable	0.466599	0.26554	0.879787
AGIWUR382	II	232852	237821	-	WBGene00021546	laat-1	Y43H11AL.2	Control	No	Not heritable	0.492519	0.14549	0.88265
AGIWUR383								Control	No	Not heritable	0.817109	0.06102	0.958588
AGIWUR384								Control	No	Not heritable	0.696277	0.06317	0.928045
AGIWUR385	I	9895693	9900817	-	WBGene00003396	mom-4	F52F12.3	Control	No	Not heritable	0.0677766	0.39692	0.626632
AGIWUR386	V	9053322	9053995	-	WBGene00016097	C25E10.8	C25E10.8	Control	No	Not heritable	0.611889	-0.16441	0.906206
AGIWUR387	X	4677342	4678129	-	WBGene00001454	flp-11	K02G10.4	Control	No	Not heritable	0.47555	0.24246	0.879787
AGIWUR388	V	17324907	17326168	+	WBGene00045408	F31E9.8	F31E9.8	Control	No	Not heritable	0.788192	-0.09375	0.951513
AGIWUR389	I	6215669	6219911	+	WBGene00020346	rbm-5	T08B2.5	Control	No	Not heritable	0.0950517	0.26069	0.697653
AGIWUR390	V	7875756	7876789	+	WBGene00018219	F40A3.4	F40A3.4	Control	No	Not heritable	0.217953	0.34511	0.832645
AGIWUR391	X	15309374	15314899	+	WBGene00003681	nhr-91	Y15E3A.1	Control	No	Not heritable	0.348779	0.16499	0.868059
AGIWUR392	V	13408242	13409832	+	WBGene00009981	F53F1.3	F53F1.3	Control	No	Not heritable	0.135901	0.48532	0.766172
AGIWUR393	III	8725323	8731373	-	WBGene00022718	ZK370.4	ZK370.4	Control	No	Not heritable	0.328497	0.52224	0.864414
AGIWUR394								Control	No	Not heritable	0.552735	0.19484	0.893241
AGIWUR395	III	8634078	8643739	-	WBGene00006662	twk-7	F22B7.7	Control	No	Not heritable	0.503227	-0.16019	0.884668
AGIWUR396	III	5592135	5594785	+	WBGene00018963	ucr-1	F56D2.1	Control	No	Not heritable	0.189306	0.11512	0.817281
AGIWUR397	X	12125608	12128000	+	WBGene00011360	lgc-18	T01H10.7	Control	No	Not heritable	0.152125	0.42463	0.785378
AGIWUR398								Control	No	Not heritable	0.00798342	0.46007	0.253024
AGIWUR399								Control	No	Not heritable	0.716686	0.15247	0.932996
AGIWUR400	III	5878521	5879415	+	WBGene00017159	F01F1.2	F01F1.2	Control	No	Not heritable	0.108079	0.28671	0.724161
AGIWUR401								Control	No	Not heritable	0.951487	0.02282	0.990354
AGIWUR402								Control	No	Not heritable	0.132478	0.19669	0.762062
AGIWUR403	IV	7797192	7800252	+	WBGene00002221	klp-10	C33H5.4	Control	No	Not heritable	0.047999	0.68555	0.553865
AGIWUR404								Control	No	Not heritable	0.336975	0.15781	0.866594
AGIWUR405								Control	No	Not heritable	0.138611	0.24277	0.769663
AGIWUR406	X	5279497	5283719	+	WBGene00021319	Y34B4A.2	Y34B4A.2	Control	No	Not heritable	0.14323	0.26926	0.774597
AGIWUR407	V	4410943	4412401	+	WBGene00021617	Y47D7A.3	Y47D7A.3	Control	No	Not heritable	0.504099	0.07939	0.884937
AGIWUR408								Control	No	Not heritable	0.341543	0.43629	0.867251
AGIWUR409	I	6954414	6961139	-	WBGene00016260	rege-1	C30F12.1	Control	No	Not heritable	0.527397	0.25286	0.888752
AGIWUR410	X	969074	970270	-	WBGene00016645	C44C1.6	C44C1.6	Control	No	Not heritable	0.172825	0.37502	0.807644
AGIWUR411	V	9628314	9629110	-	WBGene00044011	T06E4.12	T06E4.12	Control	No	Not heritable	0.188076	0.51807	0.817281
AGIWUR412	X	12858019	12859541	+	WBGene00011770	T14G8.2	T14G8.2	Control	No	Not heritable	0.111718	0.45539	0.730779
AGIWUR413	V	127000	128034	-	WBGene00021000	W03F9.2	W03F9.2	Control	No	Not heritable	0.350706	0.26778	0.868059
AGIWUR414	IV	13561861	13574440	+	WBGene00004265	qui-1	Y45F10B.10	Control	No	Not heritable	0.703594	0.1117	0.929664
AGIWUR415								Control	Yes	RIL	0.309091	0.16146	0.862034
AGIWUR416	I	8377601	8392768	-	WBGene00011827	T19A6.1	T19A6.1	Control	No	Not heritable	0.067541	0.24116	0.625605
AGIWUR417	I	12508299	12513419	+	WBGene00006829	unc-101	K11D2.3	Control	No	Not heritable	0.357631	0.23306	0.868059
AGIWUR418								Control	No	Not heritable	0.725404	0.01885	0.935603
AGIWUR419								Control	No	Not heritable	0.916273	0.0072	0.982415
AGIWUR420								Control	No	Not heritable	0.847581	0.01278	0.96679
AGIWUR421								Control	No	Not heritable	0.922657	0.00452	0.983778
AGIWUR422								Control	No	Not heritable	0.573697	0.06724	0.895969
AGIWUR423								Control	No	Not heritable	0.232264	0.17362	0.840374
AGIWUR424								Control	No	Not heritable	0.365015	0.04256	0.869071
AGIWUR425								Control	No	Not heritable	0.313634	0.33952	0.862034
AGIWUR426								Control	No	Not heritable	0.793322	-0.02243	0.952526
AGIWUR427								Control	No	Not heritable	0.611788	-0.01958	0.906206
AGIWUR428								Control	No	Not heritable	0.164145	-0.07061	0.797668
AGIWUR429								Control	No	Not heritable	0.666123	0.01384	0.920604
AGIWUR430								Control	No	Not heritable	0.430362	-0.06838	0.876598
AGIWUR431								Control	No	Not heritable	0.566483	-0.01748	0.895552
AGIWUR432								Control	No	Not heritable	0.777254	0.01543	0.94887
AGIWUR433								Control	No	Not heritable	0.239113	-0.09601	0.84159
AGIWUR434	I	12157151	12158712	+	WBGene00008870	F15H9.1	F15H9.1	Control	No	Not heritable	0.5114	0.14206	0.886273
AGIWUR435	V	9054268	9054844	-	WBGene00023417	swm-1	C25E10.9	Control	No	Not heritable	0.515002	0.13474	0.886517
AGIWUR436	I	10336395	10341178	+	WBGene00001337	ears-1	ZC434.5	Control	No	Not heritable	0.227188	0.32912	0.838054
AGIWUR437	II	9426229	9427744	-	WBGene00010944	M176.5	M176.5	Control	No	Not heritable	0.8111	0.04173	0.957185
AGIWUR438								Control	No	Not heritable	0.856354	-0.00875	0.968627
AGIWUR439	X	6311715	6314588	+	WBGene00020420	T10E10.3	T10E10.3	Control	No	Not heritable	0.4188	0.41298	0.874009
AGIWUR440	II	4818662	4821564	-	WBGene00016355	lact-5	C33F10.7	Control	No	Not heritable	0.584771	0.12809	0.898684
AGIWUR441	I	12953969	12955322	-	WBGene00045468	F08A8.8	F08A8.8	Control	No	Not heritable	0.99581	-0.00147	0.999124
AGIWUR442	X	3031723	3033203	+	WBGene00019738	clec-265	M02F4.7	Control	No	Not heritable	0.219567	0.6636	0.833304
AGIWUR443	V	12406229	12407017	+	WBGene00010469	K01D12.10	K01D12.10	Control	No	Not heritable	0.306671	0.30986	0.861561
AGIWUR444	IV	10126749	10128956	-	WBGene00010677	gtbp-1	K08F4.2	Control	No	Not heritable	0.241195	0.48673	0.842713
AGIWUR445	III	13204982	13207393	+	WBGene00012720	Y39E4B.11	Y39E4B.11	Control	No	Not heritable	0.799717	0.06723	0.953928
AGIWUR446	III	11007415	11007620	-	WBGene00012965	fipr-17	Y48A6B.4	Control	Yes	RIL	0.989497	-0.00224	0.99831
AGIWUR447	IV	10602944	10606894	+	WBGene00011180	R09H10.2	R09H10.2	Control	No	Not heritable	0.466756	0.13121	0.879787
AGIWUR448	IV	8741383	8743704	-	WBGene00009012	F21D5.7	F21D5.7	Control	No	Not heritable	0.728865	-0.05171	0.936743
AGIWUR449	X	3576608	3578830	+	WBGene00000515	ckc-1	T27A10.3	Control	No	Not heritable	0.371833	0.28914	0.869155
AGIWUR450	IV	4568841	4590297	+	WBGene00017900	F28E10.1	F28E10.1	Control	No	Not heritable	0.236602	0.26243	0.840918
AGIWUR451	IV	1567921	1595824	-	WBGene00003794	npp-8	Y41D4B.19	Control	No	Not heritable	0.202603	0.50912	0.826878
AGIWUR452	V	137177	141370	-	WBGene00044512	W03F9.11	W03F9.11	Control	No	Not heritable	0.170582	0.52497	0.805879
AGIWUR453								Control	No	Not heritable	0.216673	0.43298	0.8318
AGIWUR454	III	12785154	12793128	+	WBGene00013914	lgc-37	ZC482.5	Control	No	Not heritable	0.42491	-0.18887	0.875181
AGIWUR455	X	9216867	9232075	-	WBGene00006887	vav-1	C35B8.2	Control	No	Not heritable	0.498846	0.07032	0.88414
AGIWUR456	V	4412748	4414663	-	WBGene00001714	grl-5	Y47D7A.5	Control	No	Not heritable	0.272169	-0.33286	0.854309
AGIWUR457								Control	No	Not heritable	0.507275	0.13917	0.885886
AGIWUR458	IV	13068751	13070290	+	WBGene00008028	scl-6	C39E9.4	Control	No	Not heritable	0.725261	0.1478	0.935603
AGIWUR459	I	8040799	8043277	+	WBGene00010565	vacl-14	K04G2.6	Control	No	Not heritable	0.466961	0.24614	0.879787
AGIWUR460	V	4731911	4734723	+	WBGene00018208	F39G3.3	F39G3.3	Control	No	Not heritable	0.517434	0.10699	0.886826
AGIWUR461								Control	No	Not heritable	0.793952	-0.05228	0.952656
AGIWUR462	IV	8840725	8842805	+	WBGene00011706	T11B7.1	T11B7.1	Control	No	Not heritable	0.730095	0.0521	0.937093
AGIWUR463	I	183364	208465	+	WBGene00000227	atm-1	Y48G1BL.2	Control	No	Not heritable	0.323891	0.3584	0.864174
AGIWUR464	III	7293632	7308364	+	WBGene00015156	B0361.2	B0361.2	Control	No	Not heritable	0.19545	0.27468	0.820825
AGIWUR465	II	8696591	8698928	-	WBGene00007917	C34C6.4	C34C6.4	Control	No	Not heritable	0.598896	0.17936	0.901867
AGIWUR466								Control	No	Not heritable	0.562614	0.41353	0.895201
AGIWUR467	V	6120909	6202626	-	WBGene00006436	ttn-1	W06H8.8	Control	No	Not heritable	0.339547	0.32047	0.867084
AGIWUR468								Control	No	Not heritable	0.597668	0.05318	0.901627
AGIWUR469	IV	4990255	4991433	-	WBGene00017115	E03H12.9	E03H12.9	Control	No	Not heritable	0.797479	-0.02298	0.953488
AGIWUR470								Control	No	Not heritable	0.700633	0.04902	0.928564
AGIWUR471	V	12731772	12733645	-	WBGene00000984	dhs-21	R11D1.11	Control	No	Not heritable	0.353887	0.25274	0.868059
AGIWUR472	X	2672427	2672759	+	WBGene00022919	C09B7.4	C09B7.4	Control	No	Not heritable	0.328719	-0.05741	0.864638
AGIWUR473	IV	2902436	2914816	-	WBGene00021886	Y54G2A.21	Y54G2A.21	Control	No	Not heritable	0.356761	0.32206	0.868059
AGIWUR474	I	10590678	10593972	+	WBGene00044070	set-18	T22A3.4	Control	No	Not heritable	0.404111	0.21098	0.872057
AGIWUR475	V	19397828	19398982	-	WBGene00045413	C25F9.13	C25F9.13	Control	No	Not heritable	0.758508	0.01804	0.944316
AGIWUR476								Control	No	Not heritable	0.795544	0.03996	0.952992
AGIWUR477	I	9793756	9796675	+	WBGene00009164	hrdl-1	F26E4.11	Control	No	Not heritable	0.381638	0.21668	0.870258
AGIWUR478								Control	Yes	RIL	0.000410822	2.17573	0.0462124
AGIWUR479								Control	No	Not heritable	0.340801	0.07161	0.867251
AGIWUR480	IV	1545296	1566192	-	WBGene00016427	C34H4.5	C34H4.5	Control	No	Not heritable	0.915248	0.02327	0.982113
AGIWUR481	V	2854393	2855573	-	WBGene00005635	srj-57	T03D3.14	Control	No	Not heritable	0.458959	0.09758	0.878276
AGIWUR482	X	15031353	15034541	-	WBGene00001096	dsc-1	C18B12.3	Control	No	Not heritable	0.350494	0.21913	0.868059
AGIWUR483	X	6058255	6060242	+	WBGene00001602	gln-1	C45B2.5	Control	No	Not heritable	0.233653	0.32385	0.840374
AGIWUR484	II	14234972	14243603	-	WBGene00012982	jmjd-2	Y48B6A.11	Control	No	Not heritable	0.747873	0.06948	0.941607
AGIWUR485	I	7222296	7224381	+	WBGene00007255	cnnm-4	C01H6.6	Control	No	Not heritable	0.314839	0.36387	0.862034
AGIWUR486	X	5106260	5107039	-	WBGene00044299	C42D8.9	C42D8.9	Control	No	Not heritable	0.658728	-0.14862	0.918122
AGIWUR487	V	11251035	11251211	+	WBGene00050898	T19B10.12	T19B10.12	Control	No	Not heritable	0.416636	0.3054	0.873295
AGIWUR488	II	9358531	9369098	+	WBGene00003196	mel-11	C06C3.1	Control	No	Not heritable	0.109794	0.38131	0.727065
AGIWUR489	III	12764553	12769048	+	WBGene00013913	irld-61	ZC482.4	Control	No	Not heritable	0.563853	-0.02558	0.895265
AGIWUR490	IV	7444639	7445432	-	WBGene00015216	valv-1	B0496.7	Control	Yes	RIL	0.0119308	0.47204	0.307262
AGIWUR491	III	11826215	11830996	+	WBGene00004705	rsp-8	C18D11.4	Control	No	Not heritable	0.6886	0.24231	0.926106
AGIWUR492								Control	No	Not heritable	0.761236	0.02639	0.945271
AGIWUR493								Control	No	Not heritable	0.227759	0.06345	0.838054
AGIWUR494	V	19287009	19288173	-	WBGene00010100	F55C9.3	F55C9.3	Control	No	Not heritable	0.156289	0.39297	0.787919
AGIWUR495	II	7302101	7305760	+	WBGene00000839	cul-4	F45E12.3	Control	No	Not heritable	0.52941	0.2192	0.889104
AGIWUR496	I	10336395	10341178	+	WBGene00001337	ears-1	ZC434.5	Control	No	Not heritable	0.0511481	0.33027	0.570083
AGIWUR497	V	16687527	16689866	+	WBGene00023505	srz-102	F14F8.13	Control	No	Not heritable	0.565689	0.03402	0.895415
AGIWUR498	V	1451634	1454340	+	WBGene00005611	srj-23	R09B5.7	Control	No	Not heritable	0.289211	0.2575	0.857381
AGIWUR499	IV	10844594	10845620	-	WBGene00011721	T11G6.7	T11G6.7	Control	No	Not heritable	0.665541	0.12782	0.920529
AGIWUR500	IV	4566018	4567443	-	WBGene00017902	F28E10.4	F28E10.4	Control	No	Not heritable	0.0716798	0.12664	0.640258
AGIWUR501	X	11307360	11308400	+	WBGene00006922	vhl-1	F08G12.4	Control	No	Not heritable	0.152632	0.2785	0.785615
AGIWUR502	X	10626518	10628807	-	WBGene00010902	M79.2	M79.2	Control	No	Not heritable	0.221592	0.32812	0.834886
AGIWUR503								Control	No	Not heritable	0.65011	-0.0432	0.916124
AGIWUR504								Control	No	Not heritable	0.974262	-0.0026	0.995438
AGIWUR505								Control	No	Not heritable	0.785969	0.01172	0.951255
AGIWUR506								Control	No	Not heritable	0.500697	0.08979	0.88414
AGIWUR507								Control	No	Not heritable	0.56476	0.07808	0.895415
AGIWUR508								Control	No	Not heritable	0.299549	0.07497	0.860497
AGIWUR509								Control	No	Not heritable	0.276578	0.38274	0.855091
AGIWUR510								Control	No	Not heritable	0.0566166	0.24034	0.588823
AGIWUR511								Control	No	Not heritable	0.247218	-0.10961	0.844527
AGIWUR512								Control	No	Not heritable	0.734312	-0.0181	0.938233
AGIWUR513								Control	No	Not heritable	0.397412	-0.02386	0.871208
AGIWUR514								Control	No	Not heritable	0.273993	-0.03299	0.854313
AGIWUR515								Control	No	Not heritable	0.960058	0.00242	0.992592
AGIWUR516								Control	No	Not heritable	0.980073	-0.00084	0.996446
AGIWUR517								Control	No	Not heritable	0.303112	-0.03865	0.860952
AGIWUR518								Control	No	Not heritable	0.185659	0.04063	0.815544
AGIWUR519	I	7350312	7352235	-	WBGene00002136	inx-14	F07A5.1	Control	No	Not heritable	0.578508	0.15395	0.897248
AGIWUR520	V	13246591	13249536	-	WBGene00003850	odr-3	C34D1.3	Control	No	Not heritable	0.441962	-0.07051	0.877251
AGIWUR521	I	4957776	4958309	-	WBGene00044431	W03G9.8	W03G9.8	Control	No	Not heritable	0.120961	0.12468	0.744775
AGIWUR522	X	11410181	11414887	-	WBGene00003970	pek-1	F46C3.1	Control	No	Not heritable	0.44754	0.19104	0.878065
AGIWUR523	I	14791040	14794371	+	WBGene00009553	hinf-1	F39B2.1	Control	No	Not heritable	0.149579	0.38377	0.782454
AGIWUR524	III	7776835	7783454	-	WBGene00003102	mab-5	C08C3.3	Control	No	Not heritable	0.96945	0.00872	0.994921
AGIWUR525	III	5196027	5196709	+	WBGene00019633	K10D2.7	K10D2.7	Control	No	Not heritable	0.0454558	0.38753	0.547295
AGIWUR526	IV	1708804	1709745	-	WBGene00003947	pbs-1	K08D12.1	Control	No	Not heritable	0.409236	0.3547	0.872742
AGIWUR527	I	5023889	5041149	+	WBGene00002979	lfe-2	C46H11.4	Control	No	Not heritable	0.864264	0.04721	0.970452
AGIWUR528	X	9801091	9807662	-	WBGene00009799	lgc-47	F47A4.1	Control	No	Not heritable	0.466076	0.10359	0.879787
AGIWUR529	V	15363604	15365013	-	WBGene00005325	srh-106	R08H2.14	Control	No	Not heritable	0.467199	-0.16974	0.879787
AGIWUR530	V	18374494	18376755	+	WBGene00013066	Y51A2B.2	Y51A2B.2	Control	No	Not heritable	0.708958	-0.06478	0.931032
AGIWUR531	X	10146889	10153142	+	WBGene00006839	unc-115	F09B9.2	Control	No	Not heritable	0.193507	0.39065	0.818711
AGIWUR532								Control	No	Not heritable	0.0703076	0.31689	0.634846
AGIWUR533								Control	No	Not heritable	0.113302	0.17602	0.733794
AGIWUR534	II	11039348	11041206	-	WBGene00000472	cey-1	F33A8.3	Control	No	Not heritable	0.856147	0.11179	0.968627
AGIWUR535	III	5191131	5196028	+	WBGene00019627	K10D2.1	K10D2.1	Control	No	Not heritable	0.115364	0.34536	0.736624
AGIWUR536	V	11789550	11800544	+	WBGene00014300	D2023.1	D2023.1	Control	No	Not heritable	0.390669	0.3748	0.870829
AGIWUR537								Control	No	Not heritable	0.364179	0.22294	0.869071
AGIWUR538	V	728312	734279	+	WBGene00005228	srh-2	C05E4.14	Control	No	Not heritable	0.499961	0.08039	0.88414
AGIWUR539	II	13876034	13882585	+	WBGene00013095	ing-3	Y51H1A.4	Control	No	Not heritable	0.166924	0.39632	0.802467
AGIWUR540	II	11588464	11592060	-	WBGene00008545	F07A11.1	F07A11.1	Control	No	Not heritable	0.892324	0.02968	0.976641
AGIWUR541	I	12041035	12045200	+	WBGene00010244	F58D5.5	F58D5.5	Control	No	Not heritable	0.414895	0.27622	0.873295
AGIWUR542	III	1672517	1676721	-	WBGene00021260	Y22D7AR.6	Y22D7AR.6	Control	No	Not heritable	0.376152	0.13965	0.870258
AGIWUR543								Control	No	Not heritable	0.99914	-0.00025	0.999657
AGIWUR544								Control	No	Not heritable	0.696175	-0.16739	0.928045
AGIWUR545	II	11312460	11313346	+	WBGene00011999	T24F1.7	T24F1.7	Control	No	Not heritable	0.40119	-0.30976	0.871792
AGIWUR546	V	14071646	14073719	+	WBGene00077448	D1086.20	D1086.20	Control	No	Not heritable	0.836276	0.01215	0.963966
AGIWUR547	IV	11619502	11620938	-	WBGene00001107	dsl-5	F58B3.8	Control	No	Not heritable	0.709169	-0.09398	0.93109
AGIWUR548	IV	9119098	9130378	+	WBGene00006438	nrfl-1	C01F6.6	Control	No	Not heritable	0.365886	0.34408	0.869084
AGIWUR549	V	12318385	12320229	+	WBGene00011015	R04F11.2	R04F11.2	Control	No	Not heritable	0.320396	0.36	0.863664
AGIWUR550	III	7973717	7977355	+	WBGene00000041	aco-2	F54H12.1	Control	No	Not heritable	0.435944	0.18429	0.87662
AGIWUR551	I	10432815	10435882	-	WBGene00003902	pab-1	Y106G6H.2	Control	No	Not heritable	0.543688	0.23983	0.891712
AGIWUR552	V	6817890	6819912	-	WBGene00020524	dmsr-13	T15B7.12	Control	No	Not heritable	0.261624	0.11061	0.849497
AGIWUR553	V	2272441	2274353	-	WBGene00044521	Y5H2A.4	Y5H2A.4	Control	No	Not heritable	0.388431	0.05178	0.870829
AGIWUR554	I	1835631	1841936	+	WBGene00001196	egl-30	M01D7.7	Control	No	Not heritable	0.235607	0.41226	0.840432
AGIWUR555	IV	12719960	12720997	+	WBGene00011949	T23F6.1	T23F6.1	Control	No	Not heritable	0.81863	0.0862	0.95896
AGIWUR556								Control	No	Not heritable	0.599503	-0.05203	0.902148
AGIWUR557	IV	14761818	14765434	-	WBGene00013303	Y57G11C.5	Y57G11C.5	Control	No	Not heritable	0.401002	0.3099	0.871792
AGIWUR558	V	3906141	3908435	+	WBGene00015897	nhr-156	C17E7.1	Control	No	Not heritable	0.324309	-0.46167	0.864174
AGIWUR559	II	5031757	5034035	-	WBGene00018015	F33G12.3	F33G12.3	Control	No	Not heritable	0.439059	0.2076	0.877251
AGIWUR560	X	3151148	3152461	-	WBGene00015791	C15C7.5	C15C7.5	Control	No	Not heritable	0.436853	0.14954	0.877251
AGIWUR561	IV	6742538	6748424	-	WBGene00003030	lin-45	Y73B6A.5	Control	No	Not heritable	0.18363	0.45685	0.814175
AGIWUR562								Control	No	Not heritable	0.743268	0.10303	0.940078
AGIWUR563	IV	12918611	12920393	+	WBGene00007866	C32H11.3	C32H11.3	Control	No	Not heritable	0.0660143	0.5282	0.620238
AGIWUR564	II	923821	925192	+	WBGene00019922	fbxc-28	R07C3.6	Control	No	Not heritable	0.235787	0.08879	0.840806
AGIWUR565	I	6447304	6453933	+	WBGene00003798	npp-12	T23H2.1	Control	No	Not heritable	0.119012	0.16094	0.741694
AGIWUR566	I	3898046	3899840	-	WBGene00001430	fkb-5	C50F2.6	Control	Yes	RIL	0.365467	0.09948	0.869071
AGIWUR567								Control	No	Not heritable	0.572272	0.18996	0.895858
AGIWUR568	X	15051688	15052870	+	WBGene00044141	H03G16.6	H03G16.6	Control	No	Not heritable	0.482394	0.1211	0.880663
AGIWUR569	IV	15951909	15954836	+	WBGene00013654	Y105C5B.15	Y105C5B.15	Control	No	Not heritable	0.268752	0.37852	0.852337
AGIWUR570								Control	No	Not heritable	0.635996	0.08153	0.912618
AGIWUR571								Control	Yes	RIL	0.302522	-0.03658	0.860888
AGIWUR572	IV	1676720	1682159	-	WBGene00021524	Y41D4B.24	Y41D4B.24	Control	No	Not heritable	0.347584	0.35645	0.868059
AGIWUR573	V	12872053	12882108	+	WBGene00011590	bus-19	T07F10.4	Control	No	Not heritable	0.610151	0.03214	0.90579
AGIWUR574	II	2930728	2933463	+	WBGene00022711	irld-63	ZK355.1	Control	No	Not heritable	0.528447	0.06981	0.888803
AGIWUR575	V	13646884	13648397	-	WBGene00044200	H37A05.4	H37A05.4	Control	No	Not heritable	0.439521	0.4603	0.877251
AGIWUR576	IV	10576350	10578288	+	WBGene00001163	efn-2	C43F9.8	Control	No	Not heritable	0.532636	0.24903	0.889909
AGIWUR577	V	19797999	19801133	-	WBGene00013820	Y116F11B.2	Y116F11B.2	Control	No	Not heritable	0.55225	0.13876	0.893207
AGIWUR578	II	723788	732513	+	WBGene00021456	Y39F10B.1	Y39F10B.1	Control	No	Not heritable	0.890146	0.0367	0.976063
AGIWUR579								Control	No	Not heritable	0.615132	0.15769	0.907339
AGIWUR580	X	7458293	7463736	-	WBGene00004949	sox-2	K08A8.2	Control	No	Not heritable	0.374116	0.38148	0.869578
AGIWUR581								Control	No	Not heritable	0.810041	0.11358	0.956649
AGIWUR582	V	16147039	16148327	-	WBGene00014733	F10A3.10	F10A3.10	Control	No	Not heritable	0.195702	0.35869	0.820996
AGIWUR583	V	9993732	9995883	-	WBGene00010698	K08H10.6	K08H10.6	Control	No	Not heritable	0.431441	0.22107	0.876598
AGIWUR584	I	9980064	9984848	-	WBGene00006379	sys-1	T23D8.9	Control	No	Not heritable	0.14088	0.22798	0.771954
AGIWUR585	V	10712165	10732507	-	WBGene00012117	T28B11.1	T28B11.1	Control	No	Not heritable	0.214561	0.30363	0.8318
AGIWUR586	III	10424112	10427982	-	WBGene00010844	prp-3	M03C11.7	Control	No	Not heritable	0.0838773	0.40565	0.67013
AGIWUR587	III	6020165	6024659	+	WBGene00000874	cyk-3	ZK328.1	Control	No	Not heritable	0.0530879	0.40883	0.576325
AGIWUR588	X	13475964	13477456	-	WBGene00001164	efn-3	F15A2.5	Control	No	Not heritable	0.97664	-0.00517	0.996
AGIWUR589								Control	No	Not heritable	0.468914	0.06673	0.879787
AGIWUR590								Control	No	Not heritable	0.620326	0.0255	0.90874
AGIWUR591								Control	No	Not heritable	0.250202	0.14994	0.845858
AGIWUR592								Control	No	Not heritable	0.167841	0.14015	0.803282
AGIWUR593								Control	No	Not heritable	0.508104	0.05508	0.885938
AGIWUR594								Control	No	Not heritable	0.152349	0.13168	0.785615
AGIWUR595								Control	No	Not heritable	0.281228	0.25401	0.855091
AGIWUR596								Control	No	Not heritable	0.272763	-0.05849	0.854313
AGIWUR597								Control	No	Not heritable	0.737783	0.0132	0.939054
AGIWUR598								Control	No	Not heritable	0.737962	-0.00817	0.939054
AGIWUR599								Control	No	Not heritable	0.775707	0.01149	0.948741
AGIWUR600								Control	Yes	RIL and IL	0.12808	-0.02134	0.754325
AGIWUR601								Control	No	Not heritable	0.772256	-0.02134	0.947973
AGIWUR602								Control	No	Not heritable	0.772357	0.01026	0.948001
AGIWUR603								Control	No	Not heritable	0.357012	-0.24243	0.868059
AGIWUR604	II	9873249	9874521	-	WBGene00007466	chil-2	C08H9.6	Control	No	Not heritable	0.51703	-0.34603	0.886517
AGIWUR605	III	5555404	5557318	+	WBGene00017301	hach-1	F09F7.4	Control	No	Not heritable	0.577063	0.19728	0.896943
AGIWUR606	I	4132500	4135239	+	WBGene00017085	E01A2.2	E01A2.2	Control	No	Not heritable	0.125871	0.19281	0.750422
AGIWUR607	II	232852	237821	-	WBGene00021546	laat-1	Y43H11AL.2	Control	No	Not heritable	0.725365	0.08388	0.935603
AGIWUR608								Control	No	Not heritable	0.969191	-0.00594	0.994902
AGIWUR609								Control	No	Not heritable	0.842588	0.0147	0.965791
AGIWUR610	I	9565394	9574377	-	WBGene00004372	rig-5	C36F7.4	Control	No	Not heritable	0.754535	-0.05526	0.943399
AGIWUR611	III	12905491	12906619	+	WBGene00012553	cco-2	Y37D8A.14	Control	No	Not heritable	0.562071	0.11803	0.895201
AGIWUR612	IV	13079446	13082781	+	WBGene00008032	C39E9.8	C39E9.8	Control	No	Not heritable	0.821305	0.06127	0.959216
AGIWUR613	III	7069103	7069580	+	WBGene00045190	R01H2.8	R01H2.8	Control	No	Not heritable	0.919951	0.01045	0.983105
AGIWUR614								Control	No	Not heritable	0.0868392	-0.07133	0.676734
AGIWUR615								Control	No	Not heritable	0.945128	-0.05563	0.988776
AGIWUR616								Control	No	Not heritable	0.780719	-0.07256	0.949623
AGIWUR617	I	2587527	2595294	-	WBGene00004226	ptr-12	K07A3.2	Control	No	Not heritable	0.539236	0.31469	0.890639
AGIWUR618	I	7940893	7941994	+	WBGene00011916	T22C1.5	T22C1.5	Control	No	Not heritable	0.466568	-0.06599	0.879787
AGIWUR619	X	1132993	1148585	-	WBGene00020128	R193.2	R193.2	Control	No	Not heritable	0.292823	0.21611	0.858965
AGIWUR620	I	1924300	1932260	+	WBGene00021766	hex-4	Y51F10.5	Control	Yes	RIL	0.659439	0.04132	0.91824
AGIWUR621	I	118109	120870	+	WBGene00004962	spe-8	F53G12.6	Control	No	Not heritable	0.823424	0.0456	0.960092
AGIWUR622								Control	No	Not heritable	0.279914	0.11329	0.855091
AGIWUR623	I	5691838	5697506	+	WBGene00003793	npp-7	T19B4.2	Control	No	Not heritable	0.21144	0.39374	0.829613
AGIWUR624								Control	No	Not heritable	0.739567	0.1073	0.939054
AGIWUR625	V	15652438	15659079	-	WBGene00009978	F53E4.1	F53E4.1	Control	No	Not heritable	0.347284	0.2123	0.868059
AGIWUR626	V	4427769	4428302	-	WBGene00021623	Y47D7A.11	Y47D7A.11	Control	No	Not heritable	0.412608	0.39867	0.873295
AGIWUR627	V	1944955	1953349	+	WBGene00020279	glb-25	T06A1.4	Control	No	Not heritable	0.126939	-0.46401	0.752217
AGIWUR628	X	8219728	8220064	+	WBGene00019292	K02A6.1	K02A6.1	Control	No	Not heritable	0.356873	0.25873	0.868059
AGIWUR629	II	9341397	9346590	-	WBGene00009626	F42A8.1	F42A8.1	Control	No	Not heritable	0.366777	-0.25315	0.869086
AGIWUR630	III	6353384	6366660	+	WBGene00016977	akap-1	C56G2.1	Control	No	Not heritable	0.356291	0.3477	0.868059
AGIWUR631	I	3794556	3798069	-	WBGene00016325	C32E8.9	C32E8.9	Control	No	Not heritable	0.0845561	0.38656	0.671687
AGIWUR632	IV	4394410	4415622	+	WBGene00021281	ell-1	Y24D9A.1	Control	No	Not heritable	0.341604	0.31488	0.867251
AGIWUR633	IV	12907469	12909998	-	WBGene00010658	K08D8.4	K08D8.4	Control	No	Not heritable	0.36293	-0.49108	0.869071
AGIWUR634	II	7523581	7524421	+	WBGene00044775	ZK1290.15	ZK1290.15	Control	Yes	RIL	0.0300052	0.50184	0.466525
AGIWUR635								Control	No	Not heritable	0.495691	0.05444	0.883377
AGIWUR636	I	5967250	5973320	-	WBGene00000232	avr-14	B0207.12	Control	No	Not heritable	0.329415	0.16858	0.865066
AGIWUR637	X	17622778	17640743	-	WBGene00019211	H18N23.2	H18N23.2	Control	No	Not heritable	0.394331	0.2494	0.870829
AGIWUR638	IV	13621987	13623134	+	WBGene00007451	C08F11.2	C08F11.2	Control	No	Not heritable	0.410666	-0.05202	0.872742
AGIWUR639	V	9092345	9094345	+	WBGene00020861	T27E4.1	T27E4.1	Control	No	Not heritable	0.781687	0.05687	0.949653
AGIWUR640	IV	9333342	9335916	-	WBGene00011857	T20D3.3	T20D3.3	Control	No	Not heritable	0.286463	0.35996	0.857381
AGIWUR641	IV	14879490	14900652	+	WBGene00001330	eps-8	Y57G11C.24	Control	No	Not heritable	0.121634	0.29105	0.745965
AGIWUR642	V	14225397	14226414	-	WBGene00050975	K02E11.11	K02E11.11	Control	No	Not heritable	0.441812	0.3135	0.877251
AGIWUR643	I	11733940	11735964	-	WBGene00009411	F35E2.3	F35E2.3	Control	Yes	RIL	0.00435526	1.20277	0.183375
AGIWUR644								Control	No	Not heritable	0.241706	0.15644	0.842713
AGIWUR645	X	13980840	13981629	+	WBGene00009853	arrd-27	F48F7.8	Control	No	Not heritable	0.458373	0.41062	0.878276
AGIWUR646	V	13381189	13383077	+	WBGene00000789	cpz-2	M04G12.2	Control	No	Not heritable	0.653655	0.1145	0.917289
AGIWUR647	V	2900448	2903355	-	WBGene00016282	C31B8.7	C31B8.7	Control	No	Not heritable	0.56398	0.12204	0.895265
AGIWUR648	II	1598029	1599488	+	WBGene00020325	bath-46	T07H3.2	Control	No	Not heritable	0.671476	0.11826	0.922116
AGIWUR649								Control	No	Not heritable	0.313449	0.42454	0.862034
AGIWUR650	V	882176	884424	-	WBGene00005622	srj-38	T02B11.5	Control	No	Not heritable	0.766205	0.03542	0.946272
AGIWUR651	II	9968659	9969631	+	WBGene00011275	psf-1	R53.6	Control	No	Not heritable	0.550162	0.03703	0.8932
AGIWUR652	III	9467464	9468058	+	WBGene00000235	baf-1	B0464.7	Control	No	Not heritable	0.230825	0.62838	0.83945
AGIWUR653	IV	5163293	5164351	+	WBGene00016054	C24D10.2	C24D10.2	Control	No	Not heritable	0.781427	-0.10888	0.949653
AGIWUR654	V	8607800	8615841	+	WBGene00018285	smk-1	F41E6.4	Control	No	Not heritable	0.324621	0.21508	0.864303
AGIWUR655	II	5570572	5574943	+	WBGene00015887	C17C3.1	C17C3.1	Control	No	Not heritable	0.139046	0.18802	0.769771
AGIWUR656	X	1827738	1828487	-	WBGene00015775	C14E2.6	C14E2.6	Control	No	Not heritable	0.221712	0.13739	0.834924
AGIWUR657	IV	8286587	8289531	-	WBGene00019510	K07H8.10	K07H8.10	Control	No	Not heritable	0.193455	0.53901	0.818711
AGIWUR658	V	13778015	13778592	+	WBGene00044921	F53C11.9	F53C11.9	Control	No	Not heritable	0.110992	0.40397	0.729303
AGIWUR659	III	4376503	4379200	+	WBGene00007131	pals-26	B0284.1	Control	No	Not heritable	0.483787	0.26727	0.881384
AGIWUR660	II	2280139	2280580	+	WBGene00044361	K09F6.11	K09F6.11	Control	No	Not heritable	0.226725	0.15969	0.838042
AGIWUR661								Control	No	Not heritable	0.856987	0.11533	0.968627
AGIWUR662	V	16320797	16327477	-	WBGene00005747	srv-36	F57G8.8	Control	No	Not heritable	0.233396	0.09639	0.840374
AGIWUR663	X	5275567	5278813	+	WBGene00002031	hst-6	Y34B4A.3	Control	No	Not heritable	0.489887	0.20608	0.882325
AGIWUR664								Control	No	Not heritable	0.599652	0.19115	0.902167
AGIWUR665	I	14701122	14706522	-	WBGene00003790	npp-4	Y54E5A.4	Control	No	Not heritable	0.149081	0.24995	0.781801
AGIWUR666	III	7973717	7977355	+	WBGene00000041	aco-2	F54H12.1	Control	No	Not heritable	0.407581	0.19635	0.872693
AGIWUR667								Control	No	Not heritable	0.0759985	0.58986	0.649765
AGIWUR668	III	4015769	4017643	-	WBGene00006537	tbb-2	C36E8.5	Control	No	Not heritable	0.274991	0.29782	0.85485
AGIWUR669	V	15444916	15445420	+	WBGene00044206	T26H5.9	T26H5.9	Control	No	Not heritable	0.608724	0.12383	0.905347
AGIWUR670	III	599509	600366	-	WBGene00002269	lec-6	Y55B1AR.1	Control	No	Not heritable	0.605399	0.10456	0.904727
AGIWUR671	IV	3495296	3496440	-	WBGene00044470	C09G12.17	C09G12.17	Control	No	Not heritable	0.193828	0.19746	0.819378
AGIWUR672	III	2468486	2469443	+	WBGene00017099	E02H9.1	E02H9.1	Control	No	Not heritable	0.660098	-0.04905	0.918396
AGIWUR673	IV	16988828	16989771	+	WBGene00013791	Y116A8C.11	Y116A8C.11	Control	No	Not heritable	0.418891	0.4772	0.87401
AGIWUR674								Control	No	Not heritable	0.397225	0.07682	0.871208
AGIWUR675								Control	No	Not heritable	0.632703	0.02718	0.911349
AGIWUR676								Control	No	Not heritable	0.226424	0.14249	0.838042
AGIWUR677								Control	No	Not heritable	0.306446	0.08623	0.861561
AGIWUR678								Control	No	Not heritable	0.334499	0.07266	0.865983
AGIWUR679								Control	No	Not heritable	0.220946	0.17752	0.834546
AGIWUR680								Control	No	Not heritable	0.0508029	0.26801	0.568776
AGIWUR681								Control	No	Not heritable	0.928614	-0.00388	0.985404
AGIWUR682								Control	No	Not heritable	0.460311	-0.03992	0.878351
AGIWUR683								Control	No	Not heritable	0.899319	0.00349	0.978518
AGIWUR684								Control	No	Not heritable	0.456874	-0.03147	0.878276
AGIWUR685								Control	No	Not heritable	0.782836	-0.01669	0.949934
AGIWUR686								Control	No	Not heritable	0.170503	-0.05841	0.805879
AGIWUR687								Control	No	Not heritable	0.510453	0.01924	0.886195
AGIWUR688								Control	No	Not heritable	0.710126	-0.13894	0.931372
AGIWUR689	V	18713728	18714612	+	WBGene00050903	Y17D7C.4	Y17D7C.4	Control	No	Not heritable	0.609965	0.22838	0.90579
AGIWUR690								Control	Yes	RIL and IL	0.116595	0.33923	0.738329
AGIWUR691	X	3681170	3684232	+	WBGene00006643	tsp-17	C02F12.1	Control	No	Not heritable	0.200544	0.11066	0.824668
AGIWUR692	II	6365722	6367002	+	WBGene00019606	clec-88	K10B2.3	Control	Yes	RIL	0.527122	0.07072	0.888752
AGIWUR693	V	13361203	13363357	+	WBGene00009350	F32H5.4	F32H5.4	Control	No	Not heritable	0.246694	0.31751	0.84447
AGIWUR694	I	5272846	5274339	-	WBGene00015312	C01G8.1	C01G8.1	Control	No	Not heritable	0.12417	0.28656	0.748938
AGIWUR695	IV	6522874	6524568	+	WBGene00015308	ddi-1	C01G5.6	Control	No	Not heritable	0.188415	0.15665	0.817281
AGIWUR696	IV	4083603	4084209	-	WBGene00016435	C35B1.5	C35B1.5	Control	No	Not heritable	0.749409	0.08759	0.942022
AGIWUR697	II	476222	478063	+	WBGene00021076	W07E6.5	W07E6.5	Control	No	Not heritable	0.0106612	0.31871	0.290948
AGIWUR698	X	17151522	17154595	+	WBGene00007011	mdt-1.2	T23C6.1	Control	No	Not heritable	0.49527	0.15342	0.883337
AGIWUR699	V	18592754	18614101	+	WBGene00013082	grdn-1	Y51A2D.15	Control	Yes	RIL	0.668459	-0.05841	0.921317
AGIWUR700	V	7774441	7775759	+	WBGene00001719	grl-10	C26F1.5	Control	No	Not heritable	0.0228862	-0.53967	0.40978
AGIWUR701	IV	7132132	7133217	-	WBGene00000888	cyn-12	C34D4.12	Control	No	Not heritable	0.319789	0.23784	0.863558
AGIWUR702	IV	8799089	8813539	-	WBGene00001366	exc-5	C33D9.1	Control	No	Not heritable	0.556283	0.18917	0.8937
AGIWUR703	V	8215534	8217884	-	WBGene00019480	K07C11.8	K07C11.8	Control	No	Not heritable	0.450011	0.15908	0.878065
AGIWUR704	V	18458238	18461231	-	WBGene00013946	ZK228.3	ZK228.3	Control	No	Not heritable	0.00869214	0.50277	0.261702
AGIWUR705								Control	No	Not heritable	0.957152	-0.04021	0.992101
AGIWUR706	III	7499677	7503241	+	WBGene00015581	C07H6.4	C07H6.4	Control	No	Not heritable	0.993735	0.00204	0.998905
AGIWUR707	V	3612173	3614551	-	WBGene00020700	T22F3.11	T22F3.11	Control	No	Not heritable	0.551674	0.11342	0.893207
AGIWUR708	III	1351216	1353371	-	WBGene00022319	Y82E9BL.2	Y82E9BL.2	Control	No	Not heritable	0.491349	0.09774	0.882325
AGIWUR709	X	17056925	17072188	-	WBGene00016269	C30G4.4	C30G4.4	Control	No	Not heritable	0.970387	0.01164	0.99498
AGIWUR710	II	3707610	3709221	+	WBGene00006000	srx-109	F40H7.1	Control	No	Not heritable	0.595253	0.10488	0.901422
AGIWUR711	II	9640167	9644466	-	WBGene00001510	fzr-1	ZK1307.6	Control	No	Not heritable	0.276848	0.2552	0.855091
AGIWUR712	IV	10056591	10062849	-	WBGene00011423	ipla-7	T04B2.5	Control	No	Not heritable	0.715649	0.06798	0.93273
AGIWUR713	III	2092709	2099881	+	WBGene00021702	Y48G9A.9	Y48G9A.9	Control	No	Not heritable	0.544727	0.14744	0.891732
AGIWUR714								Control	No	Not heritable	0.609768	0.09109	0.90579
AGIWUR715	III	11368415	11371775	-	WBGene00006533	tba-7	T28D6.2	Control	No	Not heritable	0.145949	0.58786	0.778021
AGIWUR716	II	4468169	4471038	+	WBGene00021057	W06B4.2	W06B4.2	Control	No	Not heritable	0.15765	0.27148	0.789412
AGIWUR717	V	10143936	10144192	+	WBGene00077449	C08B6.15	C08B6.15	Control	No	Not heritable	0.582369	0.08573	0.898204
AGIWUR718	II	12965546	12978168	+	WBGene00004232	ptr-18	Y38F1A.3	Control	No	Not heritable	0.931283	-0.03057	0.985943
AGIWUR719	I	13210585	13211352	-	WBGene00044713	ZK1225.9	ZK1225.9	Control	No	Not heritable	0.489518	0.08195	0.882325
AGIWUR720	X	15259579	15260290	-	WBGene00009787	F46F2.3	F46F2.3	Control	No	Not heritable	0.372796	0.39745	0.869309
AGIWUR721	V	7805064	7814656	+	WBGene00002078	xpo-1	ZK742.1	Control	No	Not heritable	0.775484	0.14751	0.948741
AGIWUR722	X	3092395	3094448	-	WBGene00006948	wrt-2	F52E4.6	Control	No	Not heritable	0.769058	0.06282	0.947081
AGIWUR723	II	9575971	9581490	+	WBGene00001368	exc-7	F35H8.5	Control	No	Not heritable	0.435713	0.18346	0.87662
AGIWUR724	II	5820712	5823919	+	WBGene00001224	ehs-1	ZK1248.3	Control	No	Not heritable	0.786521	0.10487	0.951255
AGIWUR725	X	15604635	15606635	-	WBGene00004276	rab-14	K09A9.2	Control	No	Not heritable	0.328517	0.28242	0.864414
AGIWUR726	V	17350387	17352870	-	WBGene00009841	fbxa-134	F47H4.11	Control	No	Not heritable	0.0958261	-0.82067	0.699682
AGIWUR727	III	7926999	7928734	-	WBGene00043051	C29E4.13	C29E4.13	Control	No	Not heritable	0.208026	0.47532	0.828308
AGIWUR728	III	13478561	13479629	+	WBGene00012098	fbxb-86	T27E9.8	Control	No	Not heritable	0.632208	0.21377	0.911284
AGIWUR729	IV	13776415	13777149	+	WBGene00044257	Y45F10D.16	Y45F10D.16	Control	No	Not heritable	0.487043	0.24593	0.881488
AGIWUR730	V	10502116	10503111	-	WBGene00044024	C35A5.11	C35A5.11	Control	Yes	RIL	0.0229599	0.31688	0.410211
AGIWUR731								Control	No	Not heritable	0.796284	-0.15425	0.953226
AGIWUR732								Control	No	Not heritable	0.711745	0.03674	0.931767
AGIWUR733	II	12694412	12725483	+	WBGene00012894	tbc-17	Y46G5A.1	Control	No	Not heritable	0.0760051	0.2327	0.649765
AGIWUR734	V	12168222	12170208	-	WBGene00014122	ZK863.1	ZK863.1	Control	No	Not heritable	0.847239	0.01077	0.966773
AGIWUR735	IV	9651394	9652484	+	WBGene00044107	F58G6.9	F58G6.9	Control	No	Not heritable	0.967255	-0.01128	0.994413
AGIWUR736	IV	11012119	11015883	-	WBGene00008774	F13H10.3	F13H10.3	Control	No	Not heritable	0.29113	0.204	0.857958
AGIWUR737	IV	455726	457099	+	WBGene00019772	M04G7.1	M04G7.1	Control	No	Not heritable	0.769342	-0.16438	0.947146
AGIWUR738	IV	7792349	7794809	-	WBGene00016380	ntp-1	C33H5.14	Control	No	Not heritable	0.167487	0.18155	0.803282
AGIWUR739	X	7321999	7322415	-	WBGene00044442	T08A9.13	T08A9.13	Control	No	Not heritable	0.850935	0.05791	0.967855
AGIWUR740								Control	No	Not heritable	0.0211439	0.52689	0.395912
AGIWUR741	III	5625014	5632322	+	WBGene00000900	daf-4	C05D2.1	Control	No	Not heritable	0.866073	0.03573	0.970963
AGIWUR742	I	7755778	7756353	+	WBGene00010291	F58H10.1	F58H10.1	Control	No	Not heritable	0.414583	-0.08291	0.873295
AGIWUR743	III	11657738	11693837	+	WBGene00000793	crh-1	Y41C4A.4	Control	No	Not heritable	0.481242	0.18701	0.880485
AGIWUR744	V	17796200	17798889	-	WBGene00005909	srx-18	C47A10.8	Control	No	Not heritable	0.784896	-0.06816	0.950867
AGIWUR745	III	4837731	4839931	+	WBGene00270319	F26A1.19	F26A1.19	Control	No	Not heritable	0.406598	0.19336	0.872693
AGIWUR746	X	8050476	8058220	-	WBGene00001000	dim-1	C18A11.7	Control	No	Not heritable	0.351137	0.27727	0.868059
AGIWUR747	IV	13300179	13300720	+	WBGene00013463	kdp-1	Y67H2A.5	Control	No	Not heritable	0.288385	0.46352	0.857381
AGIWUR748	IV	11054308	11063613	+	WBGene00002992	lin-3	F36H1.4	Control	No	Not heritable	0.457464	0.23854	0.878276
AGIWUR749	I	12922004	12923548	+	WBGene00003989	pfn-1	Y18D10A.20	Control	No	Not heritable	0.384454	0.46187	0.870807
AGIWUR750	V	3057699	3059096	-	WBGene00006271	str-244	C50H11.9	Control	No	Not heritable	0.287073	0.30653	0.857381
AGIWUR751								Control	No	Not heritable	0.119442	0.17803	0.742125
AGIWUR752	X	8418646	8422055	-	WBGene00006472	tag-123	F08F1.7	Control	No	Not heritable	0.35668	0.35657	0.868059
AGIWUR753	IV	17470510	17472025	-	WBGene00008707	F11E6.3	F11E6.3	Control	No	Not heritable	0.0890117	0.45081	0.683612
AGIWUR754	II	10318228	10319970	+	WBGene00010832	M02G9.3	M02G9.3	Control	No	Not heritable	0.769749	-0.1274	0.947244
AGIWUR755	V	18292595	18292944	+	WBGene00077445	Y51A2A.12	Y51A2A.12	Control	No	Not heritable	0.0153382	-1.04075	0.344697
AGIWUR756	X	10307137	10310466	-	WBGene00009622	F41E7.6	F41E7.6	Control	No	Not heritable	0.0849706	0.45131	0.67292
AGIWUR757	V	3441504	3444877	-	WBGene00000478	cfz-2	F27E11.3	Control	No	Not heritable	0.781415	-0.05285	0.949653
AGIWUR758								Control	No	Not heritable	0.355082	0.40494	0.868059
AGIWUR759	V	2068449	2069143	+	WBGene00021486	lbp-9	Y40B10A.1	Control	No	Not heritable	0.509179	0.19173	0.885955
AGIWUR760								Control	No	Not heritable	0.33782	0.11269	0.86699
AGIWUR761								Control	No	Not heritable	0.167666	0.16522	0.803282
AGIWUR762								Control	No	Not heritable	0.299849	0.07988	0.860497
AGIWUR763								Control	No	Not heritable	0.0914988	0.08728	0.689892
AGIWUR764								Control	No	Not heritable	0.190064	0.10273	0.817281
AGIWUR765								Control	No	Not heritable	0.00603868	0.21406	0.219286
AGIWUR766								Control	No	Not heritable	0.316303	-0.11387	0.863029
AGIWUR767								Control	No	Not heritable	0.552258	-0.03436	0.893207
AGIWUR768								Control	Yes	RIL	0.905315	-0.00252	0.979762
AGIWUR769								Control	Yes	RIL and IL	0.187779	-0.01747	0.816734
AGIWUR770								Control	No	Not heritable	0.453877	-0.02929	0.878276
AGIWUR771								Control	No	Not heritable	0.526077	0.02576	0.888628
AGIWUR772	X	3505286	3511529	-	WBGene00015716	sox-4	C12D12.5	Control	No	Not heritable	0.0535208	0.24224	0.577203
AGIWUR773								Control	No	Not heritable	0.383161	0.22507	0.870258
AGIWUR774								Control	No	Not heritable	0.697163	0.06623	0.928157
AGIWUR775								Control	No	Not heritable	0.205374	-0.03682	0.827965
AGIWUR776	I	1755329	1766400	+	WBGene00022149	lin-65	Y71G12B.9	Control	No	Not heritable	0.378866	0.14535	0.870258
AGIWUR777	II	9380822	9384995	+	WBGene00005271	srh-48	C06C3.6	Control	No	Not heritable	0.557957	0.10293	0.894067
AGIWUR778								Control	No	Not heritable	0.12517	-0.56776	0.749499
AGIWUR779	II	15179971	15183232	-	WBGene00001782	gst-34	Y1H11.1	Control	No	Not heritable	0.057853	0.39981	0.592018
AGIWUR780	V	11134609	11140323	+	WBGene00007389	glb-3	C06H2.5	Control	No	Not heritable	0.49865	0.23325	0.88414
AGIWUR781	II	423624	427019	-	WBGene00016078	C24H12.9	C24H12.9	Control	No	Not heritable	0.317634	0.25248	0.863159
AGIWUR782	IV	10478450	10481844	-	WBGene00001189	egl-21	F01D4.4	Control	No	Not heritable	0.58365	0.27107	0.89831
AGIWUR783	X	13048558	13050885	+	WBGene00008279	C53C7.3	C53C7.3	Control	No	Not heritable	0.459909	0.1556	0.87829
AGIWUR784	I	9618207	9619760	-	WBGene00003036	lin-53	K07A1.12	Control	No	Not heritable	0.546797	0.16342	0.892287
AGIWUR785	X	4378004	4383366	-	WBGene00003084	lst-2	R160.7	Control	No	Not heritable	0.267176	0.34008	0.852135
AGIWUR786	III	8038241	8041374	+	WBGene00001059	dpf-6	F44B9.1	Control	No	Not heritable	0.778489	-0.08779	0.949148
AGIWUR787	V	2231124	2233381	+	WBGene00003724	nhr-134	F44C8.2	Control	No	Not heritable	0.188639	0.2974	0.817281
AGIWUR788	I	10080159	10085777	+	WBGene00003508	mut-16	B0379.3	Control	No	Not heritable	0.0384952	0.376	0.516831
AGIWUR789	II	4223309	4226330	+	WBGene00015818	C16A11.5	C16A11.5	Control	No	Not heritable	0.134105	0.20143	0.764253
AGIWUR790	V	7416116	7416628	+	WBGene00045276	F18E3.13	F18E3.13	Control	No	Not heritable	0.854227	0.06149	0.968333
AGIWUR791	X	9262027	9264331	-	WBGene00017582	F18G5.6	F18G5.6	Control	No	Not heritable	0.607844	0.14129	0.905031
AGIWUR792	X	664714	666300	-	WBGene00020573	T19D7.5	T19D7.5	Control	No	Not heritable	0.863454	-0.06071	0.969976
AGIWUR793	II	1459140	1461307	-	WBGene00044439	Y51H7C.15	Y51H7C.15	Control	No	Not heritable	0.940693	0.02028	0.987915
AGIWUR794	X	6089033	6092124	-	WBGene00002007	hsp-3	C15H9.6	Control	No	Not heritable	0.834209	0.0721	0.963518
AGIWUR795	I	12394120	12396322	+	WBGene00011784	T15D6.10	T15D6.10	Control	No	Not heritable	0.443555	0.239	0.877285
AGIWUR796	V	11409467	11411019	-	WBGene00010525	K03B8.8	K03B8.8	Control	No	Not heritable	0.479603	0.06753	0.880129
AGIWUR797								Control	No	Not heritable	0.365962	-0.08604	0.869084
AGIWUR798	IV	3067848	3069876	-	WBGene00022072	cpg-9	Y67D8C.8	Control	No	Not heritable	0.0152875	0.6719	0.344616
AGIWUR799								Control	No	Not heritable	0.929113	0.03923	0.985587
AGIWUR800	III	9074872	9075639	-	WBGene00044406	F02A9.7	F02A9.7	Control	No	Not heritable	0.312202	0.23233	0.862034
AGIWUR801	V	14205776	14209010	+	WBGene00011793	T16A9.3	T16A9.3	Control	No	Not heritable	0.284143	0.27248	0.857266
AGIWUR802	X	9780375	9789275	-	WBGene00009482	F36G3.1	F36G3.1	Control	No	Not heritable	0.433977	0.21054	0.876598
AGIWUR803	X	6233149	6235541	-	WBGene00002024	hsp-43	C14F11.5	Control	No	Not heritable	0.0534861	0.33411	0.577104
AGIWUR804	X	5216363	5219095	+	WBGene00019249	H28G03.1	H28G03.1	Control	No	Not heritable	0.25695	0.21698	0.849056
AGIWUR805	I	2415133	2418521	+	WBGene00017741	F23C8.13	F23C8.13	Control	Yes	RIL	0.281524	-0.12836	0.855091
AGIWUR806	V	12924441	12928173	+	WBGene00004150	pqn-67	T16G1.1	Control	No	Not heritable	0.486227	-0.26935	0.881488
AGIWUR807	II	13151459	13153399	-	WBGene00009308	F32A11.3	F32A11.3	Control	No	Not heritable	0.859208	0.06919	0.969283
AGIWUR808	III	5001297	5002331	-	WBGene00020098	R144.10	R144.10	Control	No	Not heritable	0.0783768	0.44184	0.655413
AGIWUR809	III	6675801	6703974	+	WBGene00004316	rbf-1	F37A4.7	Control	No	Not heritable	0.369363	0.21574	0.869155
AGIWUR810								Control	No	Not heritable	0.749823	-0.20325	0.942112
AGIWUR811								Control	No	Not heritable	0.422986	0.40133	0.874819
AGIWUR812								Control	No	Not heritable	0.199459	0.34285	0.824175
AGIWUR813								Control	No	Not heritable	0.768137	0.05318	0.946926
AGIWUR814	V	532290	534064	+	WBGene00003648	nhr-58	R11G11.2	Control	Yes	RIL	0.00403784	0.87887	0.17585
AGIWUR815	III	8631165	8633549	+	WBGene00001028	dnj-10	F22B7.5	Control	No	Not heritable	0.620443	0.12093	0.90874
AGIWUR816	V	9041330	9043677	+	WBGene00016092	cyp-33B1	C25E10.2	Control	No	Not heritable	0.715432	0.06404	0.932653
AGIWUR817	X	5205760	5216230	+	WBGene00019250	H28G03.2	H28G03.2	Control	No	Not heritable	0.704736	0.08067	0.92999
AGIWUR818	V	9546092	9546838	+	WBGene00001910	C50F4.6	C50F4.6	Control	No	Not heritable	0.394684	0.2936	0.870829
AGIWUR819	II	14104773	14108072	+	WBGene00001805	gur-4	K09E4.5	Control	No	Not heritable	0.171507	0.37191	0.806192
AGIWUR820	III	13266874	13268897	-	WBGene00000774	cpf-2	F56A8.6	Control	No	Not heritable	0.210025	0.38596	0.829424
AGIWUR821	III	11388606	11393261	-	WBGene00003759	nlp-21	Y47D3B.2	Control	No	Not heritable	0.512858	0.15633	0.886517
AGIWUR822	IV	10368607	10373136	+	WBGene00002152	iars-1	R11A8.6	Control	No	Not heritable	0.296348	0.19186	0.85987
AGIWUR823	V	9629943	9631012	+	WBGene00000719	col-146	T06E4.6	Control	No	Not heritable	0.570848	0.23675	0.895858
AGIWUR824								Control	No	Not heritable	0.748053	-0.01146	0.941607
AGIWUR825	I	12942280	12946562	+	WBGene00008565	acox-1.2	F08A8.2	Control	Yes	RIL	3.37114e-05	1.87026	0.0124297
AGIWUR826	II	14513191	14515117	-	WBGene00010764	K10H10.9	K10H10.9	Control	No	Not heritable	0.395144	0.30856	0.870829
AGIWUR827								Control	No	Not heritable	0.398516	0.08917	0.87145
AGIWUR828	III	9776532	9778850	+	WBGene00011216	usp-46	R10E11.3	Control	No	Not heritable	0.21652	0.29581	0.8318
AGIWUR829	V	4755985	4758584	+	WBGene00003994	pgl-3	C18G1.4	Control	No	Not heritable	0.0994973	0.58868	0.70944
AGIWUR830	I	3786588	3787494	+	WBGene00016321	tppp-1	C32E8.3	Control	No	Not heritable	0.430899	0.1876	0.876598
AGIWUR831	X	7314969	7315353	-	WBGene00004988	spp-3	T08A9.7	Control	No	Not heritable	0.776955	0.08142	0.94887
AGIWUR832	I	5520389	5529763	+	WBGene00019074	cpd-1	F59A3.1	Control	No	Not heritable	0.268239	0.22202	0.852201
AGIWUR833	I	7913937	7918341	-	WBGene00008991	F20G4.2	F20G4.2	Control	No	Not heritable	0.23104	0.08111	0.839627
AGIWUR834	X	13218977	13221462	-	WBGene00000217	asp-4	R12H7.2	Control	No	Not heritable	0.245623	0.23154	0.844173
AGIWUR835	X	10072507	10074391	-	WBGene00013870	ZC373.5	ZC373.5	Control	No	Not heritable	0.250294	0.27307	0.84595
AGIWUR836								Control	No	Not heritable	0.14185	0.51277	0.773304
AGIWUR837	IV	11002119	11003801	+	WBGene00045056	F13H10.9	F13H10.9	Control	No	Not heritable	0.240861	0.30417	0.842713
AGIWUR838	V	7479217	7481049	-	WBGene00015963	C18B10.6	C18B10.6	Control	No	Not heritable	0.892027	-0.02666	0.976522
AGIWUR839	II	9967277	9968049	-	WBGene00011273	R53.4	R53.4	Control	No	Not heritable	0.0558221	0.40569	0.58568
AGIWUR840	II	11812294	11814113	-	WBGene00009660	F43G6.8	F43G6.8	Control	No	Not heritable	0.359754	0.31598	0.868161
AGIWUR841								Control	No	Not heritable	0.259939	0.17393	0.849056
AGIWUR842								Control	No	Not heritable	0.428138	0.53861	0.876183
AGIWUR843	IV	13051377	13052149	+	WBGene00009892	scl-11	F49E11.6	Control	No	Not heritable	0.142311	0.32762	0.773397
AGIWUR844	X	11511558	11519062	-	WBGene00009259	hpo-34	F29G6.3	Control	No	Not heritable	0.700974	0.26566	0.928667
AGIWUR845								Control	No	Not heritable	0.655294	0.02026	0.91756
AGIWUR846								Control	No	Not heritable	0.494373	0.07192	0.883069
AGIWUR847								Control	No	Not heritable	0.641271	0.03605	0.913723
AGIWUR848								Control	No	Not heritable	0.954082	0.00533	0.991054
AGIWUR849								Control	No	Not heritable	0.77092	0.03689	0.947403
AGIWUR850								Control	No	Not heritable	0.296832	0.14792	0.85987
AGIWUR851								Control	No	Not heritable	0.288586	-0.06947	0.857381
AGIWUR852								Control	No	Not heritable	0.758522	0.01183	0.944316
AGIWUR853								Control	No	Not heritable	0.280547	0.02664	0.855091
AGIWUR854								Control	No	Not heritable	0.345229	-0.04455	0.868059
AGIWUR855								Control	No	Not heritable	0.180347	-0.08105	0.811855
AGIWUR856								Control	No	Not heritable	0.979383	-0.00089	0.996385
AGIWUR857	II	5657710	5659854	-	WBGene00006402	fut-3	F59E12.13	Control	No	Not heritable	0.432873	0.0996	0.876598
AGIWUR858	X	7879771	7880948	-	WBGene00016535	C39D10.8	C39D10.8	Control	No	Not heritable	0.581834	0.29067	0.898123
AGIWUR859	II	13249189	13249895	+	WBGene00008863	F15D4.6	F15D4.6	Control	No	Not heritable	0.560869	0.26051	0.894682
AGIWUR860	II	4706821	4710052	+	WBGene00006626	tsn-1	F10G7.2	Control	No	Not heritable	0.513935	0.25999	0.886517
AGIWUR861	II	14108016	14109635	-	WBGene00010723	cpg-7	K09E4.6	Control	No	Not heritable	0.796496	-0.06886	0.953226
AGIWUR862								Control	No	Not heritable	0.462756	-0.07581	0.879296
AGIWUR863	I	11646525	11647020	+	WBGene00045075	W04G5.12	W04G5.12	Control	No	Not heritable	0.533717	0.38204	0.890381
AGIWUR864	I	4647280	4648275	+	WBGene00015011	B0041.8	B0041.8	Control	No	Not heritable	0.158742	0.33302	0.790596
AGIWUR865	II	2514977	2516097	-	WBGene00019131	bath-12	F59H5.3	Control	No	Not heritable	0.979705	-0.00565	0.996435
AGIWUR866	X	13402083	13406415	+	WBGene00008515	F02C12.1	F02C12.1	Control	Yes	RIL	0.210832	0.15	0.829526
AGIWUR867	III	6498476	6500023	+	WBGene00017752	sdz-15	F23F12.4	Control	No	Not heritable	0.739043	-0.15711	0.939054
AGIWUR868	V	7566232	7567059	-	WBGene00017603	clec-212	F19F10.7	Control	No	Not heritable	0.268433	-0.18388	0.852201
AGIWUR869	III	2343573	2347329	+	WBGene00004016	phf-5	Y54F10BM.14	Control	No	Not heritable	0.707817	0.07306	0.930999
AGIWUR870								Control	No	Not heritable	0.458464	0.117	0.878276
AGIWUR871	II	14505015	14506409	-	WBGene00045403	K10H10.12	K10H10.12	Control	No	Not heritable	0.264307	0.2394	0.851005
AGIWUR872	IV	12789041	12790512	+	WBGene00008554	F07C6.3	F07C6.3	Control	No	Not heritable	0.639718	0.1909	0.913723
AGIWUR873	X	10691943	10694461	+	WBGene00008748	yap-1	F13E6.4	Control	No	Not heritable	0.582142	0.11138	0.898204
AGIWUR874	V	17292214	17293729	-	WBGene00005793	srw-46	K10G4.8	Control	No	Not heritable	0.636303	0.11454	0.912716
AGIWUR875	III	7499677	7503241	+	WBGene00015581	C07H6.4	C07H6.4	Control	No	Not heritable	0.539261	-0.12039	0.890639
AGIWUR876	II	10472439	10473726	-	WBGene00005520	sri-8	ZK666.10	Control	No	Not heritable	0.523734	-0.06868	0.888063
AGIWUR877	X	12877480	12880328	+	WBGene00001149	bcat-1	K02A4.1	Control	No	Not heritable	0.466198	0.26584	0.879787
AGIWUR878	IV	11327576	11329369	-	WBGene00007110	leo-1	B0035.11	Control	No	Not heritable	0.817958	0.07917	0.958911
AGIWUR879	V	879793	881574	+	WBGene00005210	srg-53	T02B11.1	Control	No	Not heritable	0.946043	-0.01861	0.988829
AGIWUR880								Control	No	Not heritable	0.562865	0.14328	0.895201
AGIWUR881	II	10395707	10396756	+	WBGene00011663	T09F3.4	T09F3.4	Control	No	Not heritable	0.0805821	0.41792	0.66049
AGIWUR882								Control	No	Not heritable	0.980469	0.00789	0.99649
AGIWUR883								Control	No	Not heritable	0.205314	0.17515	0.827965
AGIWUR884	II	7245876	7250181	+	WBGene00017968	skpo-3	F32A5.2	Control	No	Not heritable	0.017539	0.50513	0.366673
AGIWUR885	IV	13035956	13039021	-	WBGene00009889	F49E11.2	F49E11.2	Control	No	Not heritable	0.744711	-0.08513	0.940339
AGIWUR886	IV	11146940	11149504	-	WBGene00008505	F01G4.6	F01G4.6	Control	No	Not heritable	0.702681	0.26868	0.929234
AGIWUR887	IV	3306664	3307563	-	WBGene00021090	W08E12.9	W08E12.9	Control	No	Not heritable	0.341428	0.10486	0.867251
AGIWUR888								Control	No	Not heritable	0.0530083	1.02657	0.576325
AGIWUR889	X	6518883	6522656	+	WBGene00017687	ets-4	F22A3.1	Control	No	Not heritable	0.220087	0.31306	0.83353
AGIWUR890	V	8265202	8266385	-	WBGene00017679	F21F8.5	F21F8.5	Control	No	Not heritable	0.358623	0.3981	0.868059
AGIWUR891	II	11435212	11438464	-	WBGene00006915	vha-6	VW02B12L.1	Control	No	Not heritable	0.203884	0.49192	0.827315
AGIWUR892								Control	No	Not heritable	0.596667	0.14393	0.901454
AGIWUR893								Control	No	Not heritable	0.608469	-0.04499	0.905216
AGIWUR894	V	4857149	4862965	-	WBGene00016511	C37H5.13	C37H5.13	Control	No	Not heritable	0.557138	0.23379	0.894062
AGIWUR895	IV	11912005	11913245	+	WBGene00012163	VZK822L.2	VZK822L.2	Control	No	Not heritable	0.424649	0.20429	0.875114
AGIWUR896	I	5372854	5384508	-	WBGene00004131	pqn-44	F55A12.9	Control	No	Not heritable	0.920474	-0.04812	0.983243
AGIWUR897	III	5557344	5564837	+	WBGene00017300	rpc-2	F09F7.3	Control	No	Not heritable	0.420818	0.24567	0.874412
AGIWUR898	I	4968007	4970245	-	WBGene00021016	W03G9.5	W03G9.5	Control	No	Not heritable	0.96171	-0.01005	0.992931
AGIWUR899	X	7596927	7599824	+	WBGene00016657	C44E12.1	C44E12.1	Control	No	Not heritable	0.0656977	0.36423	0.619056
AGIWUR900	IV	14796417	14797544	-	WBGene00013308	nuo-3	Y57G11C.12	Control	No	Not heritable	0.310035	0.27232	0.862034
AGIWUR901	V	7536919	7537909	-	WBGene00016929	C54F6.12	C54F6.12	Control	No	Not heritable	0.765125	0.07065	0.946123
AGIWUR902	IV	10374905	10387318	+	WBGene00011240	R11A8.7	R11A8.7	Control	No	Not heritable	0.490054	0.10598	0.882325
AGIWUR903	X	1892187	1893272	+	WBGene00015118	B0294.3	B0294.3	Control	No	Not heritable	0.809581	0.04078	0.956435
AGIWUR904	II	9267336	9268303	+	WBGene00007224	C01G6.2	C01G6.2	Control	No	Not heritable	0.759588	-0.09527	0.944836
AGIWUR905	III	2487769	2494340	+	WBGene00021847	Y54F10AL.1	Y54F10AL.1	Control	No	Not heritable	0.288761	0.36012	0.857381
AGIWUR906	I	9056293	9057822	+	WBGene00012296	spe-46	W06D4.2	Control	No	Not heritable	0.356473	0.22582	0.868059
AGIWUR907	X	10279599	10282842	+	WBGene00009617	F41E7.1	F41E7.1	Control	No	Not heritable	0.134691	0.37826	0.764706
AGIWUR908	II	4438867	4440867	+	WBGene00003615	nhr-16	T12C9.6	Control	No	Not heritable	0.059617	0.48472	0.59925
AGIWUR909	II	5031757	5034035	-	WBGene00018015	F33G12.3	F33G12.3	Control	No	Not heritable	0.351562	0.29116	0.868059
AGIWUR910	IV	11410228	11413001	+	WBGene00009035	gfat-2	F22B3.4	Control	No	Not heritable	0.067458	0.09127	0.625092
AGIWUR911								Control	No	Not heritable	0.239449	0.29335	0.84159
AGIWUR912	V	14595268	14597067	-	WBGene00003982	pes-9	R11H6.1	Control	No	Not heritable	0.559535	0.25458	0.894403
AGIWUR913	V	12658668	12659687	-	WBGene00012277	ccch-3	W05B10.2	Control	No	Not heritable	0.191441	0.23885	0.817431
AGIWUR914	IV	6080907	6083592	-	WBGene00019516	ugt-20	K08B4.4	Control	No	Not heritable	0.0471642	0.28307	0.550755
AGIWUR915								Control	No	Not heritable	0.465429	-0.15157	0.879787
AGIWUR916								Control	No	Not heritable	0.0416328	0.4207	0.531517
AGIWUR917	III	4321748	4322867	+	WBGene00044912	H38K22.7	H38K22.7	Control	No	Not heritable	0.626933	0.08314	0.909907
AGIWUR918	I	14465380	14468214	-	WBGene00013674	Y105E8A.14	Y105E8A.14	Control	No	Not heritable	0.585245	-0.11363	0.898802
AGIWUR919								Control	No	Not heritable	0.22369	0.46041	0.83608
AGIWUR920	II	11972310	11973732	-	WBGene00012457	acbp-6	Y17G7B.1	Control	No	Not heritable	0.321074	0.16098	0.863802
AGIWUR921	IV	8167164	8168813	-	WBGene00015052	clec-52	B0218.8	Control	No	Not heritable	0.721066	0.10442	0.93426
AGIWUR922	III	1271	3092	-	WBGene00008352	fbxa-6	cTel54X.1	Control	Yes	RIL	3.80991e-06	2.55811	0.00594083
AGIWUR923	I	7152463	7156868	-	WBGene00010641	crml-1	K07G5.1	Control	No	Not heritable	0.286174	0.4397	0.857381
AGIWUR924	IV	17444125	17450543	-	WBGene00008711	F11E6.8	F11E6.8	Control	No	Not heritable	0.358373	0.18756	0.868059
AGIWUR925	II	12497217	12502878	-	WBGene00011878	ador-1	T21B4.4	Control	No	Not heritable	0.563887	-0.06222	0.895265
AGIWUR926								Control	No	Not heritable	0.340231	0.39386	0.867197
AGIWUR927	X	7889215	7889765	+	WBGene00016530	C39D10.2	C39D10.2	Control	No	Not heritable	0.627491	0.1813	0.909977
AGIWUR928	X	3740208	3742323	-	WBGene00001434	fkh-2	T14G12.4	Control	No	Not heritable	0.545737	0.33936	0.892028
AGIWUR929	IV	16931990	16933113	+	WBGene00013788	Y116A8C.8	Y116A8C.8	Control	No	Not heritable	0.281642	0.39028	0.855091
AGIWUR930								Control	No	Not heritable	0.420795	0.0599	0.874412
AGIWUR931								Control	No	Not heritable	0.378839	0.11677	0.870258
AGIWUR932								Control	No	Not heritable	0.370313	0.07599	0.869155
AGIWUR933								Control	No	Not heritable	0.27434	0.08594	0.854313
AGIWUR934								Control	No	Not heritable	0.792049	0.02901	0.952312
AGIWUR935								Control	No	Not heritable	0.106772	0.17747	0.721277
AGIWUR936								Control	No	Not heritable	0.318796	-0.07773	0.863541
AGIWUR937								Control	No	Not heritable	0.427431	-0.08812	0.87582
AGIWUR938								Control	No	Not heritable	0.238818	-0.04437	0.84159
AGIWUR939								Control	No	Not heritable	0.40755	-0.03075	0.872693
AGIWUR940								Control	No	Not heritable	0.286538	-0.08521	0.857381
AGIWUR941	I	11067699	11069996	-	WBGene00014914	Y52B11A.11	Y52B11A.11	Control	No	Not heritable	0.357944	0.29241	0.868059
AGIWUR942								Control	No	Not heritable	0.0304546	0.39242	0.468026
AGIWUR943	I	10676922	10682374	-	WBGene00016391	lonp-1	C34B2.6	Control	No	Not heritable	0.494091	0.12087	0.883036
AGIWUR944	X	2834222	2840292	-	WBGene00022201	Y71H10B.1	Y71H10B.1	Control	No	Not heritable	0.160841	0.30074	0.794168
AGIWUR945	III	6509699	6514768	-	WBGene00000044	acr-5	K03F8.2	Control	No	Not heritable	0.605728	0.21418	0.904727
AGIWUR946	II	3243676	3244162	-	WBGene00044374	C17F4.12	C17F4.12	Control	No	Not heritable	0.168711	-0.47644	0.803875
AGIWUR947	IV	9399653	9401293	+	WBGene00010148	F56D5.3	F56D5.3	Control	No	Not heritable	0.0164411	0.581	0.355046
AGIWUR948	I	10970493	10980111	+	WBGene00013123	Y52B11A.3	Y52B11A.3	Control	No	Not heritable	0.744121	0.0489	0.940298
AGIWUR949	I	14620388	14620632	-	WBGene00044265	Y105E8B.11	Y105E8B.11	Control	No	Not heritable	0.728321	0.15014	0.936518
AGIWUR950	X	11961443	11961777	-	WBGene00268214	C49F5.12	C49F5.12	Control	No	Not heritable	0.367258	0.2895	0.869155
AGIWUR951	V	12398759	12400859	-	WBGene00010465	K01D12.6	K01D12.6	Control	No	Not heritable	0.0560302	0.33245	0.586638
AGIWUR952	V	17897546	17897746	-	WBGene00219446	C06H5.13	C06H5.13	Control	Yes	RIL and IL	0.0333857	0.11061	0.487158
AGIWUR953	IV	16299151	16300272	+	WBGene00023514	srz-72	Y7A9C.7	Control	No	Not heritable	0.766694	0.04842	0.946412
AGIWUR954								Control	No	Not heritable	0.44839	0.13554	0.878065
AGIWUR955	X	12991447	12999638	+	WBGene00008694	F11C1.5	F11C1.5	Control	No	Not heritable	0.656639	0.07426	0.91756
AGIWUR956	III	9462989	9465965	-	WBGene00007186	B0464.6	B0464.6	Control	No	Not heritable	0.200892	0.40983	0.825229
AGIWUR957	V	8049744	8050893	-	WBGene00000620	col-43	ZC513.8	Control	No	Not heritable	0.838103	-0.13207	0.964569
AGIWUR958	V	15810784	15811330	+	WBGene00010016	F54B8.1	F54B8.1	Control	No	Not heritable	0.998557	0.00071	0.999657
AGIWUR959	X	8784534	8787072	+	WBGene00022810	ZK721.3	ZK721.3	Control	No	Not heritable	0.224487	0.42699	0.836498
AGIWUR960								Control	No	Not heritable	0.592364	-0.04964	0.900062
AGIWUR961	IV	13612805	13618061	-	WBGene00007461	C08F11.14	C08F11.14	Control	No	Not heritable	0.923412	-0.01459	0.983984
AGIWUR962	III	11826215	11830996	+	WBGene00004705	rsp-8	C18D11.4	Control	No	Not heritable	0.310442	0.32909	0.862034
AGIWUR963	I	12294380	12296263	-	WBGene00010167	bgnt-1.6	F56H6.6	Control	No	Not heritable	0.464161	0.14471	0.879787
AGIWUR964	III	4705413	4706949	+	WBGene00007045	tag-189	T04A8.12	Control	No	Not heritable	0.563416	0.21145	0.895201
AGIWUR965	X	15076696	15077748	-	WBGene00014793	H40L08.2	H40L08.2	Control	No	Not heritable	0.43526	0.09397	0.876612
AGIWUR966	V	2706781	2711599	-	WBGene00016048	C24B9.3	C24B9.3	Control	No	Not heritable	0.974146	-0.0066	0.995438
AGIWUR967	V	13771508	13773695	+	WBGene00008988	F20G2.5	F20G2.5	Control	No	Not heritable	0.369709	0.07745	0.869155
AGIWUR968	V	20201616	20202874	+	WBGene00013758	fbxa-114	Y113G7B.7	Control	Yes	RIL	0.000606028	0.98975	0.0567382
AGIWUR969	I	6724917	6728330	+	WBGene00003170	mec-6	W02D3.3	Control	No	Not heritable	0.932748	-0.01659	0.986294
AGIWUR970								Control	No	Not heritable	0.23069	0.36243	0.83945
AGIWUR971	IV	12923525	12924432	-	WBGene00007868	C32H11.5	C32H11.5	Control	No	Not heritable	0.487524	0.07722	0.881488
AGIWUR972	II	5970105	5972658	+	WBGene00015002	B0034.1	B0034.1	Control	No	Not heritable	0.287198	0.31883	0.857381
AGIWUR973	III	5728180	5730159	+	WBGene00015083	egg-1	B0244.8	Control	No	Not heritable	0.116103	0.50665	0.737226
AGIWUR974	I	11216118	11221995	-	WBGene00013177	rsy-1	Y53H1A.1	Control	No	Not heritable	0.492352	0.27576	0.88265
AGIWUR975								Control	No	Not heritable	0.39244	0.13606	0.870829
AGIWUR976	X	1547505	1560124	+	WBGene00019435	K06A9.1	K06A9.1	Control	Yes	RIL	0.000793816	1.41199	0.0669691
AGIWUR977	X	13565486	13566536	-	WBGene00010968	R01E6.2	R01E6.2	Control	No	Not heritable	0.489362	-0.24645	0.882325
AGIWUR978	I	7853750	7857850	+	WBGene00000163	apb-3	R11A5.1	Control	No	Not heritable	0.434635	0.19368	0.876598
AGIWUR979	I	7376604	7383197	-	WBGene00006754	unc-15	F07A5.7	Control	No	Not heritable	0.415053	0.28425	0.873295
AGIWUR980	IV	11940603	11942385	-	WBGene00014093	ZK829.1	ZK829.1	Control	No	Not heritable	0.566953	0.19032	0.895675
AGIWUR981	I	5402889	5408344	-	WBGene00001491	frm-4	C24A11.8	Control	No	Not heritable	0.376326	0.19832	0.870258
AGIWUR982								Control	No	Not heritable	0.0853555	0.47152	0.673874
AGIWUR983	II	8067990	8073372	-	WBGene00011511	gpcp-2	T05H10.7	Control	No	Not heritable	0.810273	0.02271	0.95679
AGIWUR984	IV	7171489	7172691	-	WBGene00006250	str-219	C42D4.10	Control	No	Not heritable	0.572627	0.32111	0.895858
AGIWUR985	V	560195	562956	+	WBGene00005898	srx-7	C14C6.1	Control	No	Not heritable	0.398821	-0.09132	0.871454
AGIWUR986	X	15330964	15333960	+	WBGene00012443	Y15E3A.4	Y15E3A.4	Control	No	Not heritable	0.113005	0.49488	0.733048
AGIWUR987	II	3278987	3281686	+	WBGene00017179	wht-4	F02E11.1	Control	No	Not heritable	0.294856	0.12681	0.859325
AGIWUR988	V	16258442	16260686	+	WBGene00011750	nhr-218	T13F3.2	Control	No	Not heritable	0.937409	0.03118	0.987166
AGIWUR989	IV	8678695	8679325	-	WBGene00017236	F08B4.4	F08B4.4	Control	No	Not heritable	0.376684	0.12818	0.870258
AGIWUR990	V	4483459	4486543	+	WBGene00020369	T08H10.1	T08H10.1	Control	No	Not heritable	0.217861	0.38238	0.832645
AGIWUR991	V	16205188	16206818	+	WBGene00008675	irld-26	F11A5.7	Control	No	Not heritable	0.60735	0.16422	0.90494
AGIWUR992								Control	No	Not heritable	0.794114	-0.04095	0.952732
AGIWUR993	V	3553134	3554568	+	WBGene00020756	T24A6.20	T24A6.20	Control	No	Not heritable	0.620442	0.04255	0.90874
AGIWUR994	X	11207250	11208994	-	WBGene00007939	C34F6.5	C34F6.5	Control	No	Not heritable	0.987683	0.00378	0.997993
AGIWUR995	IV	9147468	9148579	+	WBGene00000121	aly-2	F23B2.6	Control	No	Not heritable	0.273293	0.37129	0.854313
AGIWUR996	III	1045809	1053246	-	WBGene00015268	BE0003N10.3	BE0003N10.3	Control	No	Not heritable	0.335003	0.18029	0.866071
AGIWUR997	II	2123687	2129281	-	WBGene00020081	sdz-29	R52.10	Control	No	Not heritable	0.0989839	0.58545	0.708124
AGIWUR998	IV	12129504	12135096	+	WBGene00003010	lin-24	B0001.1	Control	No	Not heritable	0.203461	0.38929	0.827149
AGIWUR999	V	8529519	8532465	+	WBGene00018478	otpl-5	F45F2.5	Control	Yes	RIL	0.00832953	0.33655	0.257458
AGIWUR1000	II	307545	313969	+	WBGene00019279	K01A2.4	K01A2.4	Control	No	Not heritable	0.235371	0.21099	0.840374
AGIWUR1001	III	4663185	4665368	-	WBGene00011956	T23F11.4	T23F11.4	Control	No	Not heritable	0.32973	0.28626	0.865423
AGIWUR1002	I	12652277	12654646	+	WBGene00010419	H28O16.1	H28O16.1	Control	No	Not heritable	0.775096	0.16153	0.948741
AGIWUR1003	X	7413611	7415520	-	WBGene00015668	C10A4.7	C10A4.7	Control	No	Not heritable	0.423347	0.2591	0.874819
AGIWUR1004	IV	16230452	16233128	-	WBGene00010414	hpa-1	H25K10.5	Control	No	Not heritable	0.381112	0.48493	0.870258
AGIWUR1005	I	4704598	4705881	+	WBGene00021112	W09C3.4	W09C3.4	Control	No	Not heritable	0.059	0.36763	0.596745
AGIWUR1006	IV	12542034	12545729	+	WBGene00001820	ham-1	F53B2.6	Control	No	Not heritable	0.87818	0.04008	0.97337
AGIWUR1007	V	11576631	11577911	+	WBGene00005982	srx-91	H12C20.4	Control	No	Not heritable	0.391901	0.10274	0.870829
AGIWUR1008								Control	No	Not heritable	0.547341	-0.12993	0.892373
AGIWUR1009	III	6990168	7002310	+	WBGene00004182	prk-1	C06E8.3	Control	No	Not heritable	0.318623	0.4306	0.863541
AGIWUR1010	I	12303599	12306820	+	WBGene00010170	F56H6.9	F56H6.9	Control	No	Not heritable	0.266485	0.38895	0.852135
AGIWUR1011	V	5105764	5107916	-	WBGene00015448	srab-3	C04F5.6	Control	No	Not heritable	0.155927	0.44045	0.787703
AGIWUR1012	I	2313271	2316003	+	WBGene00021466	eif-2gamma	Y39G10AR.8	Control	No	Not heritable	0.356724	0.08573	0.868059
AGIWUR1013								Control	No	Not heritable	0.00844959	0.44212	0.259396
AGIWUR1014	I	9621160	9625796	-	WBGene00004488	rps-19	T05F1.3	Control	No	Not heritable	0.380649	0.15457	0.870258
AGIWUR1015								Control	No	Not heritable	0.660754	0.02987	0.918623
AGIWUR1016								Control	No	Not heritable	0.24507	0.1179	0.844173
AGIWUR1017								Control	No	Not heritable	0.400621	0.07844	0.871792
AGIWUR1018								Control	No	Not heritable	0.285309	0.07486	0.857381
AGIWUR1019								Control	No	Not heritable	0.827558	-0.03645	0.961461
AGIWUR1020								Control	No	Not heritable	0.614003	0.05988	0.906886
AGIWUR1021								Control	No	Not heritable	0.853833	-0.01229	0.968333
AGIWUR1022								Control	No	Not heritable	0.591564	-0.03474	0.899722
AGIWUR1023								Control	No	Not heritable	0.535317	-0.01446	0.890568
AGIWUR1024								Control	No	Not heritable	0.226639	-0.06484	0.838042
AGIWUR1025								Control	Yes	RIL and IL	0.00269501	0.04061	0.138487
AGIWUR1026								Control	Yes	RIL	0.132794	0.39351	0.76279
AGIWUR1027	II	5570572	5574943	+	WBGene00015887	C17C3.1	C17C3.1	Control	No	Not heritable	0.310921	0.36148	0.862034
AGIWUR1028	III	5879489	5882428	+	WBGene00017158	hpo-10	F01F1.1	Control	No	Not heritable	0.406272	0.16854	0.872693
AGIWUR1029	X	7879771	7880948	-	WBGene00016535	C39D10.8	C39D10.8	Control	No	Not heritable	0.664162	0.22004	0.920011
AGIWUR1030	I	6429525	6431586	-	WBGene00018158	comp-1	F37E3.3	Control	No	Not heritable	0.48193	-0.1644	0.880494
AGIWUR1031	I	4526232	4534798	-	WBGene00022473	bet-1	Y119C1B.8	Control	No	Not heritable	0.246681	0.24208	0.84447
AGIWUR1032	I	7634494	7639780	-	WBGene00009254	capg-1	F29D11.2	Control	No	Not heritable	0.221565	0.32204	0.834886
AGIWUR1033								Control	No	Not heritable	0.934328	-0.02294	0.986577
AGIWUR1034	IV	6607376	6613353	-	WBGene00001090	drh-1	F15B10.2	Control	No	Not heritable	0.259845	0.24338	0.849056
AGIWUR1035	V	9068368	9069694	-	WBGene00020863	T27E4.5	T27E4.5	Control	No	Not heritable	0.794374	-0.05375	0.952758
AGIWUR1036	IV	5800336	5807093	-	WBGene00016289	lntl-1	C31H1.6	Control	No	Not heritable	0.578305	0.11869	0.897163
AGIWUR1037	IV	5651087	5660523	-	WBGene00004804	skn-1	T19E7.2	Control	No	Not heritable	0.155016	0.12846	0.786813
AGIWUR1038	IV	388084	388733	+	WBGene00020300	tag-261	T07A9.13	Control	No	Not heritable	0.210207	0.17186	0.829424
AGIWUR1039	I	9249542	9250488	-	WBGene00044247	F36H2.4	F36H2.4	Control	No	Not heritable	0.481376	-0.12595	0.880494
AGIWUR1040	I	13564567	13566362	+	WBGene00001704	grd-15	Y87G2A.15	Control	No	Not heritable	0.497903	0.23278	0.88384
AGIWUR1041	II	8559394	8561352	-	WBGene00002065	iff-2	F54C9.1	Control	No	Not heritable	0.457204	0.29312	0.878276
AGIWUR1042	V	4694974	4700289	-	WBGene00022584	ZC266.1	ZC266.1	Control	No	Not heritable	0.847432	-0.02551	0.96679
AGIWUR1043	X	5822277	5827755	+	WBGene00001824	hbl-1	F13D11.2	Control	No	Not heritable	0.362747	0.15656	0.869071
AGIWUR1044	II	11742814	11748611	-	WBGene00001679	gpb-1	F13D12.7	Control	No	Not heritable	0.768569	0.04326	0.947061
AGIWUR1045								Control	No	Not heritable	0.411425	0.16296	0.873047
AGIWUR1046	X	13217101	13219019	+	WBGene00011255	R12H7.4	R12H7.4	Control	No	Not heritable	0.0654624	0.19674	0.618514
AGIWUR1047	III	933585	936067	-	WBGene00020453	fbxa-55	T12B5.6	Control	No	Not heritable	0.0117305	0.88753	0.305023
AGIWUR1048	V	9478163	9479601	+	WBGene00003522	nas-3	K06A4.1	Control	No	Not heritable	0.792855	0.15022	0.952423
AGIWUR1049	III	5004820	5006981	-	WBGene00043060	R144.12	R144.12	Control	No	Not heritable	0.674468	0.15453	0.922967
AGIWUR1050	I	7505951	7506693	+	WBGene00007740	C26C6.6	C26C6.6	Control	Yes	RIL	0.167115	-0.19199	0.802813
AGIWUR1051	X	11394605	11405931	-	WBGene00004831	slo-2	F08B12.3	Control	No	Not heritable	0.153635	0.30714	0.786162
AGIWUR1052								Control	No	Not heritable	0.723242	0.10835	0.935096
AGIWUR1053	X	17337279	17338632	+	WBGene00016900	C53C11.2	C53C11.2	Control	No	Not heritable	0.16434	0.37839	0.798162
AGIWUR1054	X	4291475	4297630	-	WBGene00003907	paf-2	C52B9.7	Control	No	Not heritable	0.371593	0.10371	0.869155
AGIWUR1055	II	14390718	14407905	+	WBGene00009180	nurf-1	F26H11.2	Control	No	Not heritable	0.567179	-0.07496	0.895675
AGIWUR1056	V	10236160	10238902	-	WBGene00007534	C12D8.1	C12D8.1	Control	No	Not heritable	0.718046	-0.03169	0.933102
AGIWUR1057	I	4578695	4579740	-	WBGene00044421	D1007.18	D1007.18	Control	No	Not heritable	0.602582	0.12601	0.903174
AGIWUR1058	V	9123489	9123809	+	WBGene00017660	F21C10.11	F21C10.11	Control	No	Not heritable	0.399673	0.20379	0.871792
AGIWUR1059	V	10754469	10756664	-	WBGene00009239	irld-6	F28H7.6	Control	No	Not heritable	0.435314	0.17006	0.876612
AGIWUR1060	III	8351249	8355174	-	WBGene00006840	unc-116	R05D3.7	Control	No	Not heritable	0.509642	0.25659	0.886017
AGIWUR1061	III	6541550	6546425	-	WBGene00015640	C09E7.6	C09E7.6	Control	No	Not heritable	0.318714	-0.1591	0.863541
AGIWUR1062								Control	No	Not heritable	0.425809	-0.06556	0.875345
AGIWUR1063								Control	No	Not heritable	0.551588	0.06529	0.893207
AGIWUR1064	V	16378892	16380488	+	WBGene00005746	srv-35	F13A7.4	Control	No	Not heritable	0.87969	0.02488	0.973892
AGIWUR1065	X	12881126	12884989	-	WBGene00001681	gpc-1	K02A4.2	Control	No	Not heritable	0.0525357	0.61856	0.574248
AGIWUR1066	X	8014983	8026858	+	WBGene00016407	C34D10.2	C34D10.2	Control	No	Not heritable	0.339418	0.23958	0.867084
AGIWUR1067	V	20377128	20379410	+	WBGene00014794	K02E2.5	K02E2.5	Control	No	Not heritable	0.445516	0.14314	0.877834
AGIWUR1068	IV	4386630	4388878	+	WBGene00021286	tald-1	Y24D9A.8	Control	No	Not heritable	0.365934	0.4226	0.869084
AGIWUR1069	V	9749971	9750408	-	WBGene00010253	F58E6.4	F58E6.4	Control	No	Not heritable	0.562197	0.29704	0.895201
AGIWUR1070	III	10217302	10218646	-	WBGene00004326	rde-4	T20G5.11	Control	No	Not heritable	0.0653918	0.39283	0.617976
AGIWUR1071	V	13036996	13041879	-	WBGene00012337	W07G4.3	W07G4.3	Control	No	Not heritable	0.839909	0.0255	0.965349
AGIWUR1072	V	696523	699614	-	WBGene00021709	ugt-29	Y49C4A.8	Control	No	Not heritable	0.273063	0.14071	0.854313
AGIWUR1073	IV	9212375	9214236	+	WBGene00008114	C46C2.6	C46C2.6	Control	No	Not heritable	0.490174	0.20852	0.882325
AGIWUR1074	IV	4939315	4941506	+	WBGene00006212	str-168	Y9C9A.6	Control	No	Not heritable	0.126403	0.38556	0.751496
AGIWUR1075	II	1619894	1621261	-	WBGene00015602	fbxa-158	C08E3.10	Control	No	Not heritable	0.0489588	-0.53154	0.558891
AGIWUR1076								Control	No	Not heritable	0.449229	-0.03903	0.878065
AGIWUR1077	I	2629685	2632320	+	WBGene00000801	cars-2	Y23H5A.1	Control	No	Not heritable	0.81709	0.04496	0.958588
AGIWUR1078	I	10382746	10384222	-	WBGene00077521	maf-1	F45H11.6	Control	No	Not heritable	0.646171	0.06222	0.914595
AGIWUR1079	IV	14173642	14176473	-	WBGene00011020	R05A10.3	R05A10.3	Control	No	Not heritable	0.629021	0.14014	0.910306
AGIWUR1080	X	17119269	17120263	+	WBGene00019575	K09E3.4	K09E3.4	Control	No	Not heritable	0.705421	0.15823	0.930245
AGIWUR1081	III	11974077	11979065	-	WBGene00013242	Y56A3A.30	Y56A3A.30	Control	No	Not heritable	0.14737	0.2634	0.780118
AGIWUR1082	V	14026336	14027484	-	WBGene00011624	T08G5.3	T08G5.3	Control	No	Not heritable	0.290839	0.44116	0.857849
AGIWUR1083	II	2683329	2684308	-	WBGene00018022	ceh-87	F34D6.2	Control	No	Not heritable	0.513953	0.39637	0.886517
AGIWUR1084								Control	No	Not heritable	0.696098	0.24017	0.928045
AGIWUR1085	V	6832290	6835342	-	WBGene00020526	T15B7.14	T15B7.14	Control	No	Not heritable	0.622566	0.07874	0.909368
AGIWUR1086	V	19788704	19789281	+	WBGene00010928	clec-258	M162.2	Control	No	Not heritable	0.641192	0.15621	0.913723
AGIWUR1087	X	7272334	7280322	-	WBGene00006750	unc-10	T10A3.1	Control	No	Not heritable	0.529747	0.14475	0.889105
AGIWUR1088								Control	No	Not heritable	0.478308	0.2986	0.880129
AGIWUR1089	V	6588	7822	-	WBGene00002061	ife-3	B0348.6	Control	No	Not heritable	0.632204	0.19162	0.911284
AGIWUR1090	III	488764	489452	+	WBGene00044288	F30H5.5	F30H5.5	Control	No	Not heritable	0.511387	0.3927	0.886273
AGIWUR1091	II	4948154	4949527	-	WBGene00006619	try-1	ZK546.15	Control	Yes	RIL	0.031471	0.14124	0.473702
AGIWUR1092	V	10217079	10219022	+	WBGene00044020	ZK856.14	ZK856.14	Control	No	Not heritable	0.471163	0.06562	0.879787
AGIWUR1093								Control	No	Not heritable	0.718232	-0.06732	0.933215
AGIWUR1094	IV	7837350	7838548	-	WBGene00015511	C06A6.7	C06A6.7	Control	No	Not heritable	0.266084	-0.23234	0.852135
AGIWUR1095	IV	5163293	5164351	+	WBGene00016054	C24D10.2	C24D10.2	Control	No	Not heritable	0.826536	-0.08348	0.961055
AGIWUR1096	X	9543670	9560801	+	WBGene00009888	F49E2.5	F49E2.5	Control	No	Not heritable	0.120311	0.38803	0.744026
AGIWUR1097	IV	13320158	13321831	+	WBGene00014941	Y67H2A.9	Y67H2A.9	Control	No	Not heritable	0.247845	0.38327	0.844579
AGIWUR1098	IV	9488670	9490194	+	WBGene00005664	sru-1	C33A12.14	Control	No	Not heritable	0.653574	0.1384	0.917276
AGIWUR1099								Control	No	Not heritable	0.492509	0.09176	0.88265
AGIWUR1100	X	2823501	2826827	-	WBGene00006055	ssr-2	C14A11.7	Control	No	Not heritable	0.228887	0.28153	0.838525
AGIWUR1101								Control	No	Not heritable	0.563656	0.07081	0.895201
AGIWUR1102								Control	No	Not heritable	0.271387	0.11673	0.854096
AGIWUR1103								Control	No	Not heritable	0.216984	0.12957	0.831914
AGIWUR1104								Control	No	Not heritable	0.256246	0.12457	0.849056
AGIWUR1105								Control	No	Not heritable	0.192777	0.11232	0.817942
AGIWUR1106								Control	No	Not heritable	0.865004	-0.01142	0.970608
AGIWUR1107								Control	No	Not heritable	0.43517	-0.03925	0.876598
AGIWUR1108								Control	No	Not heritable	0.200047	-0.07933	0.824263
AGIWUR1109								Control	No	Not heritable	0.89054	-0.00984	0.976124
AGIWUR1110								Control	No	Not heritable	0.555417	-0.03156	0.893526
AGIWUR1111	V	1944955	1953349	+	WBGene00020279	glb-25	T06A1.4	Control	No	Not heritable	0.217533	-0.22851	0.832368
AGIWUR1112	II	5554617	5555306	+	WBGene00002095	ins-12	C17C3.19	Control	No	Not heritable	0.610156	-0.16678	0.90579
AGIWUR1113	IV	6095411	6110639	+	WBGene00002245	lag-1	K08B4.1	Control	No	Not heritable	0.648501	0.1276	0.915211
AGIWUR1114	V	16893740	16894107	+	WBGene00077492	F09C6.15	F09C6.15	Control	No	Not heritable	0.0445385	0.08969	0.543956
AGIWUR1115								Control	No	Not heritable	0.538797	0.43171	0.890639
AGIWUR1116	V	7676204	7676965	+	WBGene00015706	C12D5.3	C12D5.3	Control	No	Not heritable	0.842566	0.06615	0.965791
AGIWUR1117	I	7117808	7121545	+	WBGene00001614	glr-3	K10D3.1	Control	No	Not heritable	0.348354	0.4703	0.868059
AGIWUR1118	IV	7910575	7915184	+	WBGene00003827	ntl-4	C49H3.5	Control	No	Not heritable	0.176102	0.26312	0.809592
AGIWUR1119	I	3462270	3468187	-	WBGene00021640	Y47G6A.14	Y47G6A.14	Control	Yes	RIL	4.3203e-05	1.43792	0.0134734
AGIWUR1120	V	15652438	15659079	-	WBGene00009978	F53E4.1	F53E4.1	Control	No	Not heritable	0.84454	0.09483	0.966115
AGIWUR1121	X	1816361	1816762	+	WBGene00044562	C14E2.7	C14E2.7	Control	No	Not heritable	0.348469	0.32562	0.868059
AGIWUR1122	X	11957563	11958395	+	WBGene00206466	T08D10.5	T08D10.5	Control	No	Not heritable	0.847586	-0.0312	0.96679
AGIWUR1123	X	3632367	3633747	-	WBGene00001759	gst-11	R11G1.3	Control	No	Not heritable	0.47082	0.15049	0.879787
AGIWUR1124								Control	No	Not heritable	0.878126	-0.07418	0.97337
AGIWUR1125	I	14027236	14027588	+	WBGene00002110	ins-27	ZC334.11	Control	No	Not heritable	0.317469	0.31476	0.863147
AGIWUR1126	II	4299653	4300919	+	WBGene00015297	sco-1	C01F1.2	Control	No	Not heritable	0.112886	0.41871	0.7328
AGIWUR1127	II	15166194	15167406	-	WBGene00001776	gst-28	Y53F4B.31	Control	No	Not heritable	0.38291	0.23298	0.870258
AGIWUR1128	II	4626906	4627805	+	WBGene00018043	F35D11.1	F35D11.1	Control	No	Not heritable	0.95736	0.02004	0.992135
AGIWUR1129	I	11815910	11819277	+	WBGene00011388	T02G6.5	T02G6.5	Control	No	Not heritable	0.334174	0.07783	0.865632
AGIWUR1130	V	9689686	9690615	-	WBGene00004320	rbx-1	ZK287.5	Control	No	Not heritable	0.105023	0.31167	0.717248
AGIWUR1131	II	380573	382257	+	WBGene00015409	C03H5.7	C03H5.7	Control	No	Not heritable	0.100628	-0.08926	0.710049
AGIWUR1132	III	954291	954653	-	WBGene00050914	T12B5.15	T12B5.15	Control	Yes	RIL	0.005189	1.71686	0.203333
AGIWUR1133	IV	13431288	13434068	-	WBGene00010712	K09B11.5	K09B11.5	Control	No	Not heritable	0.77805	-0.0502	0.949064
AGIWUR1134								Control	No	Not heritable	0.488379	0.08027	0.881989
AGIWUR1135	V	14996536	14998121	+	WBGene00011322	irld-14	T01C3.5	Control	No	Not heritable	0.73852	-0.09986	0.939054
AGIWUR1136	III	7700338	7709491	-	WBGene00003002	lin-13	C03B8.4	Control	No	Not heritable	0.200098	0.25553	0.824263
AGIWUR1137	IV	240451	244129	+	WBGene00019820	cogc-8	R02D3.2	Control	No	Not heritable	0.275605	0.25764	0.855049
AGIWUR1138	III	11961470	11971367	-	WBGene00013240	Y56A3A.28	Y56A3A.28	Control	No	Not heritable	0.0530008	0.32066	0.576325
AGIWUR1139								Control	No	Not heritable	0.696225	0.16885	0.928045
AGIWUR1140	IV	10126749	10128956	-	WBGene00010677	gtbp-1	K08F4.2	Control	No	Not heritable	0.789113	0.08236	0.951799
AGIWUR1141	IV	8597762	8598727	+	WBGene00077437	Y59H11AR.6	Y59H11AR.6	Control	No	Not heritable	0.0859266	0.47399	0.674767
AGIWUR1142	II	11112719	11120788	+	WBGene00003133	mat-2	W10C6.1	Control	No	Not heritable	0.398199	0.15826	0.87145
AGIWUR1143								Control	No	Not heritable	0.646944	-0.0802	0.914699
AGIWUR1144	V	5324806	5328470	-	WBGene00015684	C10G8.8	C10G8.8	Control	No	Not heritable	0.103279	0.40696	0.713434
AGIWUR1145	III	9557448	9558563	-	WBGene00008169	C48B4.6	C48B4.6	Control	No	Not heritable	0.0422776	0.63522	0.533681
AGIWUR1146	X	5647378	5650213	+	WBGene00020672	T22B7.3	T22B7.3	Control	No	Not heritable	0.791742	-0.08583	0.952298
AGIWUR1147	III	911261	912243	+	WBGene00017757	bra-2	F23H11.1	Control	No	Not heritable	0.923006	0.03382	0.983861
AGIWUR1148	II	2751741	2752611	-	WBGene00017916	F29A7.6	F29A7.6	Control	No	Not heritable	0.142992	0.4	0.77444
AGIWUR1149	I	3999348	4031739	-	WBGene00006805	unc-73	F55C7.7	Control	No	Not heritable	0.620295	0.10986	0.90874
AGIWUR1150	III	8967917	8969658	+	WBGene00011143	R08D7.2	R08D7.2	Control	No	Not heritable	0.0915479	0.40894	0.689966
AGIWUR1151	V	11332987	11334293	-	WBGene00044203	T02E9.6	T02E9.6	Control	No	Not heritable	0.551964	0.12206	0.893207
AGIWUR1152	V	6956537	6966422	+	WBGene00003165	mec-1	T07H8.4	Control	No	Not heritable	0.583541	0.16326	0.89831
AGIWUR1153	V	16103894	16105950	+	WBGene00009706	argk-1	F44G3.2	Control	Yes	RIL	0.0967523	0.44554	0.701803
AGIWUR1154	III	8243122	8244092	-	WBGene00003952	pbs-6	C02F5.9	Control	No	Not heritable	0.401749	0.40408	0.871792
AGIWUR1155	I	7567775	7571250	-	WBGene00008411	mans-1	D2030.1	Control	No	Not heritable	0.374875	0.1563	0.869981
AGIWUR1156	II	14627630	14630121	+	WBGene00007999	tag-297	C38C6.6	Control	No	Not heritable	0.325133	0.25097	0.864397
AGIWUR1157								Control	No	Not heritable	0.42548	0.1211	0.875345
AGIWUR1158								Control	No	Not heritable	0.92357	0.04456	0.984022
AGIWUR1159	X	15607969	15610631	+	WBGene00010700	nipi-3	K09A9.1	Control	No	Not heritable	0.148734	0.49669	0.781767
AGIWUR1160	III	8176484	8177243	+	WBGene00016804	C50C3.12	C50C3.12	Control	No	Not heritable	0.882833	-0.01553	0.974749
AGIWUR1161	II	9407769	9409017	+	WBGene00013086	arrd-2	Y51B9A.4	Control	No	Not heritable	0.458789	0.43284	0.878276
AGIWUR1162	I	10409302	10414707	+	WBGene00003847	blmp-1	F25D7.3	Control	No	Not heritable	0.464533	0.23926	0.879787
AGIWUR1163	X	7879771	7880948	-	WBGene00016535	C39D10.8	C39D10.8	Control	No	Not heritable	0.523467	0.355	0.887925
AGIWUR1164	I	9138267	9145632	-	WBGene00014119	ZK858.6	ZK858.6	Control	No	Not heritable	0.567334	0.19231	0.895675
AGIWUR1165	X	6693735	6695662	+	WBGene00018173	F38B6.3	F38B6.3	Control	No	Not heritable	0.252527	0.25644	0.84721
AGIWUR1166	I	1686216	1693457	-	WBGene00044348	Y71G12B.31	Y71G12B.31	Control	No	Not heritable	0.607468	-0.03171	0.90494
AGIWUR1167	II	5661167	5665243	+	WBGene00016115	mdt-26	C25H3.6	Control	No	Not heritable	0.277194	0.44163	0.855091
AGIWUR1168								Control	No	Not heritable	0.394387	-0.05403	0.870829
AGIWUR1169	IV	12270490	12275992	-	WBGene00016582	C42C1.4	C42C1.4	Control	No	Not heritable	0.550324	-0.13383	0.8932
AGIWUR1170	III	6118627	6124055	+	WBGene00002201	kin-18	T17E9.1	Control	No	Not heritable	0.169637	0.229	0.80518
AGIWUR1171	X	4210573	4217290	-	WBGene00001994	hpk-1	F20B6.8	Control	No	Not heritable	0.195483	0.44379	0.820825
AGIWUR1172								Control	No	Not heritable	0.958968	0.01125	0.992405
AGIWUR1173	V	3507822	3509251	+	WBGene00006256	str-225	C07G3.6	Control	No	Not heritable	0.54308	0.13629	0.891649
AGIWUR1174	I	12951025	12954015	+	WBGene00008567	acox-1.4	F08A8.4	Control	No	Not heritable	0.545202	0.15777	0.892028
AGIWUR1175	V	268238	271419	+	WBGene00021981	lgc-26	Y58G8A.1	Control	No	Not heritable	0.0594514	0.5113	0.598667
AGIWUR1176	I	10579413	10580890	+	WBGene00009243	F29C6.1	F29C6.1	Control	No	Not heritable	0.379025	0.20685	0.870258
AGIWUR1177	I	343069	348424	-	WBGene00021661	mbtr-1	Y48G1A.6	Control	No	Not heritable	0.522872	0.12002	0.887837
AGIWUR1178								Control	No	Not heritable	0.161942	0.20909	0.79585
AGIWUR1179	I	10255632	10262250	-	WBGene00013860	ZC247.2	ZC247.2	Control	No	Not heritable	0.688591	0.09385	0.926106
AGIWUR1180	III	11633216	11636840	-	WBGene00006552	tbx-33	Y66A7A.8	Control	No	Not heritable	0.411016	0.27262	0.872742
AGIWUR1181	V	16603529	16610952	-	WBGene00194769	Y32B12C.5	Y32B12C.5	Control	No	Not heritable	0.321195	0.09521	0.863802
AGIWUR1182								Control	No	Not heritable	0.790009	0.09189	0.951914
AGIWUR1183	I	11800433	11804991	-	WBGene00011385	T02G6.2	T02G6.2	Control	No	Not heritable	0.64353	0.09257	0.914132
AGIWUR1184	II	7878083	7879406	-	WBGene00006913	vha-4	T01H3.1	Control	No	Not heritable	0.171243	0.50038	0.806192
AGIWUR1185	II	10109279	10121825	-	WBGene00003058	lov-1	ZK945.9	Control	No	Not heritable	0.416055	0.44347	0.873295
AGIWUR1186								Control	No	Not heritable	0.397455	0.11334	0.871208
AGIWUR1187								Control	No	Not heritable	0.691939	0.04202	0.926892
AGIWUR1188								Control	No	Not heritable	0.826365	0.02251	0.961041
AGIWUR1189								Control	No	Not heritable	0.810911	0.04947	0.957105
AGIWUR1190								Control	No	Not heritable	0.285412	0.09424	0.857381
AGIWUR1191								Control	No	Not heritable	0.260945	-0.11284	0.849497
AGIWUR1192								Control	No	Not heritable	0.207415	-0.03879	0.828308
AGIWUR1193								Control	No	Not heritable	0.601226	0.01269	0.902952
AGIWUR1194								Control	No	Not heritable	0.0660895	-0.12091	0.62042
AGIWUR1195								Control	No	Not heritable	0.063068	-0.04062	0.610431
AGIWUR1196	II	8622447	8624254	-	WBGene00011925	T22C8.4	T22C8.4	Control	No	Not heritable	0.201299	0.08762	0.826138
AGIWUR1197	V	15237334	15238650	-	WBGene00005759	srw-12	C41G6.2	Control	No	Not heritable	0.764314	0.05249	0.946004
AGIWUR1198	II	6389275	6391295	-	WBGene00019063	F58F12.3	F58F12.3	Control	No	Not heritable	0.919139	0.02896	0.982963
AGIWUR1199	II	10419230	10422026	-	WBGene00008481	E04D5.2	E04D5.2	Control	No	Not heritable	0.858156	-0.04728	0.968958
AGIWUR1200	IV	12034252	12037051	+	WBGene00011737	sqst-1	T12G3.1	Control	No	Not heritable	0.318719	0.2634	0.863541
AGIWUR1201	I	12662938	12663833	-	WBGene00012038	T26E3.5	T26E3.5	Control	No	Not heritable	0.477361	0.17906	0.880129
AGIWUR1202	II	38558	39537	-	WBGene00017748	F23F1.7	F23F1.7	Control	No	Not heritable	0.147471	0.29626	0.780156
AGIWUR1203	IV	10834363	10835130	+	WBGene00014825	R13.5	R13.5	Control	No	Not heritable	0.144495	-1.0308	0.775626
AGIWUR1204	III	9619711	9626537	+	WBGene00001955	hlh-11	F58A4.7	Control	No	Not heritable	0.739813	0.15515	0.939054
AGIWUR1205								Control	No	Not heritable	0.749903	0.08586	0.942112
AGIWUR1206	II	5690137	5691355	-	WBGene00016118	C25H3.9	C25H3.9	Control	No	Not heritable	0.594396	0.18103	0.900817
AGIWUR1207	II	1918319	1919439	-	WBGene00018666	bath-6	F52C6.9	Control	No	Not heritable	0.0530194	-0.20721	0.576325
AGIWUR1208	III	8969638	8971578	-	WBGene00001227	eif-3.D	R08D7.3	Control	No	Not heritable	0.475635	0.17952	0.879787
AGIWUR1209	V	1734869	1736767	+	WBGene00006205	str-160	ZK697.10	Control	No	Not heritable	0.955259	0.0064	0.991412
AGIWUR1210	X	872517	875948	+	WBGene00018984	F56F10.1	F56F10.1	Control	No	Not heritable	0.464271	0.16582	0.879787
AGIWUR1211	II	10918706	10920202	+	WBGene00006530	tba-4	F44F4.11	Control	No	Not heritable	0.560603	0.39575	0.894675
AGIWUR1212								Control	No	Not heritable	0.988075	0.00125	0.998023
AGIWUR1213	V	15574098	15575403	-	WBGene00009223	mdt-28	F28F8.5	Control	No	Not heritable	0.853696	0.04562	0.968333
AGIWUR1214	I	8606404	8608631	-	WBGene00009664	idha-1	F43G9.1	Control	No	Not heritable	0.389418	0.31063	0.870829
AGIWUR1215								Control	No	Not heritable	0.42598	0.32441	0.875345
AGIWUR1216	V	3125212	3125469	+	WBGene00044524	Y73C8C.12	Y73C8C.12	Control	No	Not heritable	0.134217	-0.06435	0.764253
AGIWUR1217	II	12036842	12039139	-	WBGene00006601	tpi-1	Y17G7B.7	Control	No	Not heritable	0.455122	0.24889	0.878276
AGIWUR1218	III	11382222	11388669	+	WBGene00012939	Y47D3B.1	Y47D3B.1	Control	No	Not heritable	0.283536	0.25003	0.857051
AGIWUR1219	V	7805064	7814656	+	WBGene00002078	xpo-1	ZK742.1	Control	No	Not heritable	0.903141	0.06188	0.979531
AGIWUR1220	II	2033586	2034812	+	WBGene00206415	F59H6.14	F59H6.14	Control	No	Not heritable	0.0320079	0.25416	0.477279
AGIWUR1221	V	15816464	15817143	+	WBGene00010019	F54B8.4	F54B8.4	Control	No	Not heritable	0.200861	0.21875	0.825229
AGIWUR1222	III	4015769	4017643	-	WBGene00006537	tbb-2	C36E8.5	Control	No	Not heritable	0.344008	0.26687	0.868059
AGIWUR1223	V	2865199	2867284	+	WBGene00005447	srh-240	F37B4.13	Control	No	Not heritable	0.410116	0.29031	0.872742
AGIWUR1224	II	11728949	11731226	+	WBGene00000114	alh-8	F13D12.4	Control	No	Not heritable	0.387983	0.27405	0.870829
AGIWUR1225	III	1692081	1695106	-	WBGene00005141	srd-64	Y22D7AR.8	Control	No	Not heritable	0.244819	0.25638	0.844173
AGIWUR1226	IV	1275865	1277091	+	WBGene00007476	C09E9.1	C09E9.1	Control	No	Not heritable	0.361726	0.2301	0.869055
AGIWUR1227								Control	No	Not heritable	0.463242	0.21215	0.879605
AGIWUR1228	V	4040409	4042004	-	WBGene00016788	C49G7.10	C49G7.10	Control	No	Not heritable	0.00969156	0.82839	0.276805
AGIWUR1229	IV	4047937	4049448	-	WBGene00003955	pcn-1	W03D2.4	Control	No	Not heritable	0.435876	0.33226	0.87662
AGIWUR1230	III	8237995	8239423	-	WBGene00006627	tsp-1	C02F5.8	Control	No	Not heritable	0.703851	-0.16306	0.929723
AGIWUR1231	I	5854261	5855047	-	WBGene00018005	F33D11.8	F33D11.8	Control	No	Not heritable	0.397872	0.24679	0.87126
AGIWUR1232	I	748228	757010	-	WBGene00021213	Y18H1A.9	Y18H1A.9	Control	No	Not heritable	0.920892	-0.02499	0.983415
AGIWUR1233	I	8491291	8495855	+	WBGene00008386	cdc-5L	D1081.8	Control	No	Not heritable	0.105254	0.42447	0.717778
AGIWUR1234	III	5589036	5591718	-	WBGene00018967	ddx-15	F56D2.6	Control	No	Not heritable	0.52185	0.13314	0.887459
AGIWUR1235	IV	4196173	4196695	-	WBGene00044478	K06B9.6	K06B9.6	Control	No	Not heritable	0.0461183	0.44953	0.548664
AGIWUR1236	III	9468157	9469899	+	WBGene00007187	tag-342	B0464.8	Control	No	Not heritable	0.312591	0.26612	0.862034
AGIWUR1237	IV	2136895	2146461	+	WBGene00016918	test-1	C54E4.2	Control	No	Not heritable	0.522625	0.14837	0.887796
AGIWUR1238	V	6945711	6947547	-	WBGene00021964	Y57E12B.4	Y57E12B.4	Control	Yes	RIL and IL	0.741458	0.01056	0.939522
AGIWUR1239	II	4713674	4726264	-	WBGene00017373	F10G7.10	F10G7.10	Control	No	Not heritable	0.861105	0.04542	0.969601
AGIWUR1240	III	12224487	12225331	-	WBGene00013552	gmn-1	Y75B8A.17	Control	No	Not heritable	0.0518226	0.34022	0.572543
AGIWUR1241	X	1505190	1505626	+	WBGene00022982	F09E10.10	F09E10.10	Control	No	Not heritable	0.535726	-0.14483	0.890568
AGIWUR1242								Control	No	Not heritable	0.743637	0.1717	0.940241
AGIWUR1243	X	15178096	15181501	-	WBGene00011680	T10B10.3	T10B10.3	Control	No	Not heritable	0.124011	0.27757	0.748938
AGIWUR1244	IV	5351420	5353464	-	WBGene00021161	Y4C6B.7	Y4C6B.7	Control	No	Not heritable	0.341005	0.16322	0.867251
AGIWUR1245	V	16439667	16442450	-	WBGene00011617	T08G3.4	T08G3.4	Control	No	Not heritable	0.840303	-0.05272	0.965435
AGIWUR1246	V	7264576	7265377	+	WBGene00023235	C13A2.8	C13A2.8	Control	No	Not heritable	0.413538	0.07105	0.873295
AGIWUR1247								Control	No	Not heritable	0.936088	0.04099	0.986906
AGIWUR1248	II	8704824	8706768	+	WBGene00004194	prx-5	C34C6.6	Control	No	Not heritable	0.359808	0.239	0.868161
AGIWUR1249	I	5055686	5056039	+	WBGene00016727	C46H11.1	C46H11.1	Control	No	Not heritable	0.676955	0.03142	0.923711
AGIWUR1250	II	12535760	12542569	+	WBGene00009867	F49C5.4	F49C5.4	Control	No	Not heritable	0.569455	0.20115	0.895858
AGIWUR1251								Control	No	Not heritable	0.473598	0.07329	0.879787
AGIWUR1252	IV	16664320	16671467	+	WBGene00013111	sta-1	Y51H4A.17	Control	No	Not heritable	0.432252	0.19525	0.876598
AGIWUR1253	IV	17079606	17087438	-	WBGene00013803	snx-13	Y116A8C.26	Control	No	Not heritable	0.206516	0.32457	0.828308
AGIWUR1254	II	2029232	2030467	-	WBGene00019140	bath-3	F59H6.10	Control	Yes	RIL	0.000718334	0.58594	0.0631967
AGIWUR1255								Control	No	Not heritable	0.964151	0.01712	0.993352
AGIWUR1256	IV	13827886	13844997	+	WBGene00010374	rga-5	H08M01.2	Control	No	Not heritable	0.315159	0.16686	0.862034
AGIWUR1257	V	12398759	12400859	-	WBGene00010465	K01D12.6	K01D12.6	Control	No	Not heritable	0.27669	0.15431	0.855091
AGIWUR1258	III	7384033	7386132	+	WBGene00006542	tbp-1	T20B12.2	Control	No	Not heritable	0.316349	0.11104	0.863029
AGIWUR1259	X	6991727	6994162	+	WBGene00017154	ugt-57	F01E11.1	Control	No	Not heritable	0.302379	0.09145	0.860784
AGIWUR1260								Control	No	Not heritable	0.698037	0.1093	0.928269
AGIWUR1261	II	1601789	1604618	+	WBGene00006464	bath-47	T07H3.1	Control	No	Not heritable	0.404937	-0.14097	0.872324
AGIWUR1262	III	4930602	4932253	-	WBGene00016145	C26E6.12	C26E6.12	Control	No	Not heritable	0.102819	0.44678	0.712564
AGIWUR1263	V	13188025	13189406	-	WBGene00044199	F57B1.8	F57B1.8	Control	No	Not heritable	0.756168	0.0149	0.943717
AGIWUR1264	III	8952886	8956216	-	WBGene00014036	ZK643.5	ZK643.5	Control	No	Not heritable	0.120739	0.37032	0.744569
AGIWUR1265	V	11248146	11250866	+	WBGene00011836	mam-4	T19B10.9	Control	No	Not heritable	0.0665446	0.12937	0.621307
AGIWUR1266	IV	9895388	9896147	+	WBGene00006049	ssp-32	F32B6.7	Control	No	Not heritable	0.549917	-0.12247	0.893187
AGIWUR1267	IV	11465433	11467239	-	WBGene00007515	C10C6.7	C10C6.7	Control	No	Not heritable	0.391626	0.12564	0.870829
AGIWUR1268	IV	8686756	8687810	-	WBGene00017238	F08B4.7	F08B4.7	Control	No	Not heritable	0.513037	0.25442	0.886517
AGIWUR1269	V	5609414	5613219	-	WBGene00019756	M03E7.4	M03E7.4	Control	No	Not heritable	0.80251	-0.01593	0.954738
AGIWUR1270	V	6788449	6792665	-	WBGene00022603	gck-2	ZC404.9	Control	No	Not heritable	0.106751	0.30057	0.721245
AGIWUR1271								Control	No	Not heritable	0.595021	0.24475	0.901251
AGIWUR1272								Control	No	Not heritable	0.170545	0.18573	0.805879
AGIWUR1273								Control	No	Not heritable	0.102493	0.14466	0.712398
AGIWUR1274								Control	No	Not heritable	0.349751	0.08134	0.868059
AGIWUR1275								Control	No	Not heritable	0.566126	0.04194	0.895552
AGIWUR1276								Control	No	Not heritable	0.892194	-0.0076	0.976587
AGIWUR1277								Control	No	Not heritable	0.136323	-0.08994	0.766789
AGIWUR1278								Control	No	Not heritable	0.154263	-0.045	0.786162
AGIWUR1279								Control	No	Not heritable	0.427349	-0.02467	0.87582
AGIWUR1280	II	13981330	13981785	+	WBGene00012728	Y39G8B.9	Y39G8B.9	Control	No	Not heritable	0.0838253	0.1955	0.669832
AGIWUR1281	IV	1710265	1711127	+	WBGene00019537	K08D12.3	K08D12.3	Control	No	Not heritable	0.460103	0.38234	0.878351
AGIWUR1282	X	4271169	4274229	-	WBGene00003179	mec-18	C52B9.9	Control	No	Not heritable	0.966059	-0.009	0.993952
AGIWUR1283	I	10730712	10732448	-	WBGene00004466	rpn-10	B0205.3	Control	No	Not heritable	0.526005	0.29238	0.888628
AGIWUR1284	II	8518510	8520700	+	WBGene00011761	T13H5.8	T13H5.8	Control	No	Not heritable	0.335603	0.21818	0.866159
AGIWUR1285								Control	No	Not heritable	0.01157	1.08406	0.302448
AGIWUR1286	II	7228784	7230616	+	WBGene00017970	F32A5.4	F32A5.4	Control	No	Not heritable	0.756795	0.13175	0.943857
AGIWUR1287	X	14485127	14485955	+	WBGene00010940	M163.8	M163.8	Control	No	Not heritable	0.470675	-0.21506	0.879787
AGIWUR1288	X	16613451	16617675	+	WBGene00015547	ain-1	C06G1.4	Control	No	Not heritable	0.274201	0.3775	0.854313
AGIWUR1289	X	15284182	15286227	+	WBGene00007262	jud-4	C02D4.1	Control	No	Not heritable	0.463407	0.28564	0.879605
AGIWUR1290								Control	No	Not heritable	0.158434	-0.35754	0.790596
AGIWUR1291								Control	No	Not heritable	0.960446	0.01088	0.992731
AGIWUR1292	III	4939567	4944404	+	WBGene00016140	rpb-2	C26E6.4	Control	No	Not heritable	0.653424	0.10626	0.917235
AGIWUR1293	I	4265109	4267238	+	WBGene00016602	mus-81	C43E11.2	Control	No	Not heritable	0.171459	0.3422	0.806192
AGIWUR1294	X	3740208	3742323	-	WBGene00001434	fkh-2	T14G12.4	Control	No	Not heritable	0.60193	0.07824	0.903067
AGIWUR1295	V	6509910	6511409	-	WBGene00006721	ubh-1	F46E10.8	Control	No	Not heritable	0.484061	0.19258	0.88148
AGIWUR1296	X	4921252	4929757	-	WBGene00003986	mct-4	K05B2.5	Control	No	Not heritable	0.0265109	0.72071	0.440906
AGIWUR1297	V	15790476	15792583	-	WBGene00012046	T26E4.4	T26E4.4	Control	No	Not heritable	0.234979	-0.14064	0.840374
AGIWUR1298								Control	No	Not heritable	0.581109	0.1912	0.897964
AGIWUR1299	I	388470	394415	-	WBGene00020090	R119.5	R119.5	Control	No	Not heritable	0.226573	0.21387	0.838042
AGIWUR1300	II	10528084	10533880	+	WBGene00003107	mab-10	R166.1	Control	No	Not heritable	0.434861	0.16267	0.876598
AGIWUR1301	IV	8852500	8862228	+	WBGene00001132	alp-1	T11B7.4	Control	No	Not heritable	0.274565	0.24732	0.854355
AGIWUR1302								Control	No	Not heritable	0.942155	-0.00541	0.987994
AGIWUR1303	V	12252623	12255450	+	WBGene00003075	lrx-1	T04H1.6	Control	No	Not heritable	0.905466	0.04624	0.979762
AGIWUR1304	X	360779	362938	+	WBGene00045270	C04E7.5	C04E7.5	Control	No	Not heritable	0.260624	0.12904	0.849497
AGIWUR1305	I	3162803	3163649	+	WBGene00021829	mrpl-17	Y54E10A.7	Control	No	Not heritable	0.23695	0.40065	0.840918
AGIWUR1306	III	4229141	4230427	+	WBGene00009649	F43C1.5	F43C1.5	Control	No	Not heritable	0.10223	0.46205	0.71237
AGIWUR1307	X	15161283	15166222	-	WBGene00011684	T10B10.8	T10B10.8	Control	No	Not heritable	0.9836	0.00452	0.997207
AGIWUR1308	V	4296721	4298089	-	WBGene00269432	ZC132.11	ZC132.11	Control	No	Not heritable	0.261328	0.2433	0.849497
AGIWUR1309	IV	10304845	10307880	-	WBGene00011174	acs-23	R09E10.4	Control	No	Not heritable	0.464289	0.12292	0.879787
AGIWUR1310								Control	No	Not heritable	0.443826	0.40001	0.877285
AGIWUR1311	X	767023	768069	-	WBGene00020216	trap-2	T04G9.5	Control	No	Not heritable	0.685948	0.19548	0.925501
AGIWUR1312								Control	No	Not heritable	0.788801	-0.07803	0.951779
AGIWUR1313								Control	No	Not heritable	0.995087	-0.00072	0.999027
AGIWUR1314	V	7028329	7036570	-	WBGene00006666	twk-11	F20A1.7	Control	No	Not heritable	0.619175	0.13861	0.908517
AGIWUR1315								Control	No	Not heritable	0.321908	0.6722	0.863945
AGIWUR1316	III	6159842	6164588	+	WBGene00003593	nfm-1	F42A10.2	Control	No	Not heritable	0.366731	0.28406	0.869084
AGIWUR1317								Control	No	Not heritable	0.347507	-0.07837	0.868059
AGIWUR1318	III	7855118	7855680	+	WBGene00004449	rpl-35	ZK652.4	Control	No	Not heritable	0.551825	0.2902	0.893207
AGIWUR1319	IV	6646034	6646936	+	WBGene00001858	hil-7	C01B10.5	Control	No	Not heritable	0.895868	-0.04371	0.977529
AGIWUR1320	II	11410091	11412280	+	WBGene00044029	C05D12.7	C05D12.7	Control	No	Not heritable	0.739816	0.07712	0.939054
AGIWUR1321	IV	6493599	6497378	+	WBGene00044350	Y73B6BL.44	Y73B6BL.44	Control	No	Not heritable	0.905237	0.03776	0.979762
AGIWUR1322	II	4186666	4208499	+	WBGene00006495	cpna-1	F31D5.3	Control	No	Not heritable	0.232128	0.21231	0.840374
AGIWUR1323	X	10883567	10884508	+	WBGene00164972	T21E8.7	T21E8.7	Control	No	Not heritable	0.31738	0.4765	0.863141
AGIWUR1324	I	14829667	14834839	-	WBGene00009304	eva-1	F32A7.3	Control	No	Not heritable	0.432585	0.22178	0.876598
AGIWUR1325								Control	Yes	RIL	0.0151601	-1.06634	0.344257
AGIWUR1326	III	12609289	12623740	+	WBGene00013735	Y111B2A.12	Y111B2A.12	Control	No	Not heritable	0.0771726	0.33162	0.651382
AGIWUR1327	X	6943740	6956399	-	WBGene00002123	inx-1	C16E9.4	Control	No	Not heritable	0.987143	-0.00351	0.997971
AGIWUR1328	II	10778389	10783962	-	WBGene00002297	ect-2	T19E10.1	Control	No	Not heritable	0.15953	0.24352	0.792196
AGIWUR1329								Control	No	Not heritable	0.0445336	0.36914	0.543956
AGIWUR1330	III	7767571	7769063	-	WBGene00022793	ZK686.3	ZK686.3	Control	No	Not heritable	0.524246	0.36509	0.888106
AGIWUR1331	X	11548608	11550740	+	WBGene00003239	mig-2	C35C5.4	Control	No	Not heritable	0.211893	0.38558	0.829988
AGIWUR1332	IV	11403961	11406066	+	WBGene00010354	cyp-31A2	H02I12.8	Control	No	Not heritable	0.54126	0.08938	0.891225
AGIWUR1333	V	15328656	15330064	+	WBGene00005817	srw-70	ZK1037.7	Control	No	Not heritable	0.870778	0.01053	0.972273
AGIWUR1334	I	7536204	7542157	-	WBGene00000938	dcp-66	C26C6.5	Control	No	Not heritable	0.398715	0.35241	0.87145
AGIWUR1335								Control	Yes	RIL	0.000160231	1.17429	0.0273368
AGIWUR1336	IV	4710861	4712624	-	WBGene00006968	yars-2	K08F11.4	Control	No	Not heritable	0.138535	0.27654	0.769556
AGIWUR1337								Control	Yes	RIL	0.00514978	1.18962	0.202675
AGIWUR1338	IV	16308225	16309829	+	WBGene00004287	rac-2	K03D3.10	Control	No	Not heritable	0.323219	0.18692	0.864032
AGIWUR1339	X	1097152	1103320	+	WBGene00004377	rme-6	F49E7.1	Control	No	Not heritable	0.45881	0.22167	0.878276
AGIWUR1340	X	16929914	16931619	+	WBGene00022951	C30E1.9	C30E1.9	Control	No	Not heritable	0.747313	0.06151	0.94146
AGIWUR1341								Control	No	Not heritable	0.453447	0.28595	0.878153
AGIWUR1342								Control	No	Not heritable	0.715893	0.01434	0.93273
AGIWUR1343	I	14567169	14616524	-	WBGene00013682	Y105E8A.25	Y105E8A.25	Control	No	Not heritable	0.211787	0.23003	0.829988
AGIWUR1344	II	4852056	4857880	+	WBGene00001027	dnj-9	F11G11.7	Control	No	Not heritable	0.574386	0.17569	0.896063
AGIWUR1345	III	3999286	4004143	-	WBGene00007980	C36E8.1	C36E8.1	Control	No	Not heritable	0.300975	0.3217	0.860497
AGIWUR1346	IV	10764520	10765297	+	WBGene00044990	T25B9.11	T25B9.11	Control	Yes	RIL	0.575776	0.07503	0.896754
AGIWUR1347	II	12555884	12557129	+	WBGene00044163	F49C5.11	F49C5.11	Control	No	Not heritable	0.788207	0.15265	0.951513
AGIWUR1348	I	11334223	11337431	+	WBGene00014807	M04D5.1	M04D5.1	Control	No	Not heritable	0.739	0.04536	0.939054
AGIWUR1349	III	7156032	7158809	-	WBGene00019401	nuo-4	K04G7.4	Control	No	Not heritable	0.77599	0.15715	0.948761
AGIWUR1350	II	288939	290391	+	WBGene00015185	mrpl-41	B0432.3	Control	No	Not heritable	0.422653	0.20645	0.874819
AGIWUR1351	I	14791040	14794371	+	WBGene00009553	hinf-1	F39B2.1	Control	No	Not heritable	0.119107	0.40823	0.741922
AGIWUR1352	V	6956537	6966422	+	WBGene00003165	mec-1	T07H8.4	Control	No	Not heritable	0.423315	0.2094	0.874819
AGIWUR1353	III	8028133	8029649	-	WBGene00018409	F44B9.8	F44B9.8	Control	No	Not heritable	0.184807	0.46417	0.814759
AGIWUR1354	V	20325728	20328056	+	WBGene00012612	Y38H6A.1	Y38H6A.1	Control	No	Not heritable	0.75316	-0.02796	0.942966
AGIWUR1355	II	6092766	6097597	-	WBGene00017686	tpp-2	F21H12.6	Control	No	Not heritable	0.10141	0.40717	0.710049
AGIWUR1356	II	7480751	7483109	-	WBGene00000280	cah-2	D1022.8	Control	No	Not heritable	0.785777	0.08443	0.951255
AGIWUR1357								Control	No	Not heritable	0.599527	0.05785	0.902153
AGIWUR1358								Control	No	Not heritable	0.0979426	0.1004	0.704976
AGIWUR1359								Control	No	Not heritable	0.945471	0.00502	0.988788
AGIWUR1360								Control	No	Not heritable	0.50482	0.06843	0.884937
AGIWUR1361								Control	No	Not heritable	0.826038	-0.01418	0.961041
AGIWUR1362								Control	No	Not heritable	0.576488	0.01877	0.896761
AGIWUR1363								Control	No	Not heritable	0.533466	-0.02865	0.890128
AGIWUR1364								Control	No	Not heritable	0.063883	-0.07557	0.613591
AGIWUR1365	I	6141469	6144386	+	WBGene00018980	F56F4.3	F56F4.3	Control	No	Not heritable	0.894649	0.05129	0.977229
AGIWUR1366	IV	16934266	16939111	-	WBGene00013790	Y116A8C.10	Y116A8C.10	Control	No	Not heritable	0.345662	-0.07718	0.868059
AGIWUR1367	III	9383796	9387605	+	WBGene00006576	tkr-1	C38C10.1	Control	No	Not heritable	0.952015	-0.01338	0.990354
AGIWUR1368	V	10906755	10909171	-	WBGene00009333	F32D8.10	F32D8.10	Control	No	Not heritable	0.0906891	0.29812	0.688196
AGIWUR1369	IV	506737	519457	-	WBGene00021012	pig-1	W03G1.6	Control	No	Not heritable	0.334386	0.24783	0.865933
AGIWUR1370	IV	5163293	5164351	+	WBGene00016054	C24D10.2	C24D10.2	Control	No	Not heritable	0.568963	-0.17021	0.895858
AGIWUR1371	IV	2676512	2678162	+	WBGene00022376	Y94H6A.3	Y94H6A.3	Control	No	Not heritable	0.299184	0.35239	0.860497
AGIWUR1372	V	15963849	15965212	-	WBGene00005514	sri-2	F36G9.9	Control	No	Not heritable	0.0673362	0.45155	0.624882
AGIWUR1373	X	1745096	1746217	-	WBGene00022292	Y75D11A.3	Y75D11A.3	Control	No	Not heritable	0.660082	0.01859	0.918396
AGIWUR1374	III	4778390	4780157	-	WBGene00044636	B0393.9	B0393.9	Control	No	Not heritable	0.834689	0.04776	0.96353
AGIWUR1375	II	4522465	4523222	-	WBGene00015136	B0304.4	B0304.4	Control	No	Not heritable	0.168812	0.26373	0.803946
AGIWUR1376	II	756195	765317	-	WBGene00044418	C08G5.7	C08G5.7	Control	No	Not heritable	0.519287	0.24239	0.887045
AGIWUR1377								Control	No	Not heritable	0.0427076	-0.08873	0.534088
AGIWUR1378	I	6836375	6838140	+	WBGene00019322	ahcy-1	K02F2.2	Control	No	Not heritable	0.601287	0.4427	0.902952
AGIWUR1379	V	1628106	1629432	-	WBGene00021611	nhr-238	Y46H3D.7	Control	No	Not heritable	0.0384212	0.76265	0.516831
AGIWUR1380	V	11470868	11472349	-	WBGene00003539	nas-20	T11F9.3	Control	Yes	RIL and IL	0.0117766	0.49945	0.305023
AGIWUR1381	I	10781442	10782890	-	WBGene00018850	gpx-8	F55A3.5	Control	No	Not heritable	0.688992	0.09938	0.92617
AGIWUR1382	X	3068650	3070396	-	WBGene00000452	ceh-31	C33D12.1	Control	No	Not heritable	0.116382	0.25793	0.738329
AGIWUR1383	I	5319720	5321117	+	WBGene00018595	fbxa-145	F48C1.2	Control	No	Not heritable	0.482024	0.16185	0.880494
AGIWUR1384	III	7083684	7085088	-	WBGene00022737	tofu-7	ZK418.8	Control	No	Not heritable	0.211298	0.23776	0.829579
AGIWUR1385	IV	15513786	15514464	+	WBGene00013535	gyg-3	Y73F8A.31	Control	No	Not heritable	0.461076	0.06101	0.878677
AGIWUR1386	V	20520250	20522270	-	WBGene00012622	Y38H6C.9	Y38H6C.9	Control	No	Not heritable	0.282969	0.33166	0.856236
AGIWUR1387	X	12394265	12399534	+	WBGene00008924	F17E5.2	F17E5.2	Control	No	Not heritable	0.622129	0.11031	0.909344
AGIWUR1388	III	10563026	10565603	+	WBGene00004282	rab-30	Y45F3A.2	Control	No	Not heritable	0.563553	-0.11423	0.895201
AGIWUR1389	X	11713240	11716511	-	WBGene00008089	C44C10.9	C44C10.9	Control	No	Not heritable	0.226237	0.33512	0.837913
AGIWUR1390	X	9472469	9516440	+	WBGene00001516	gap-2	ZK899.8	Control	No	Not heritable	0.647679	0.1226	0.91505
AGIWUR1391								Control	No	Not heritable	0.244444	-0.05032	0.843929
AGIWUR1392	X	15959100	15962344	+	WBGene00007487	C09G1.5	C09G1.5	Control	No	Not heritable	0.790175	-0.04483	0.951914
AGIWUR1393	III	13336940	13339768	-	WBGene00009951	F53A2.3	F53A2.3	Control	No	Not heritable	0.363239	0.22011	0.869071
AGIWUR1394	I	2996401	3001382	+	WBGene00001046	dnj-28	Y54E10BL.4	Control	No	Not heritable	0.706507	0.08648	0.930568
AGIWUR1395	III	10740280	10740772	-	WBGene00010479	K01G5.8	K01G5.8	Control	No	Not heritable	0.825227	0.05041	0.960707
AGIWUR1396	II	2940996	2944077	-	WBGene00020431	irld-50	T11F1.7	Control	No	Not heritable	0.199202	-0.06296	0.823995
AGIWUR1397	II	6335478	6336334	+	WBGene00044755	C32D5.14	C32D5.14	Control	No	Not heritable	0.872747	0.0071	0.972456
AGIWUR1398	IV	9095754	9096231	-	WBGene00007223	C01F6.9	C01F6.9	Control	No	Not heritable	0.40682	0.28448	0.872693
AGIWUR1399	IV	1232872	1239852	-	WBGene00009521	F38A1.8	F38A1.8	Control	No	Not heritable	0.53527	0.114	0.890568
AGIWUR1400	X	16929914	16931619	+	WBGene00022951	C30E1.9	C30E1.9	Control	No	Not heritable	0.878748	-0.05587	0.973517
AGIWUR1401								Control	No	Not heritable	0.50258	0.35121	0.884452
AGIWUR1402	II	12114971	12130968	-	WBGene00012845	set-24	Y43F11A.5	Control	No	Not heritable	0.577731	-0.09569	0.897124
AGIWUR1403	X	10569273	10575718	+	WBGene00010199	bet-2	F57C7.1	Control	No	Not heritable	0.447279	0.16279	0.878059
AGIWUR1404	I	10863880	10866495	-	WBGene00021388	Y37F4.7	Y37F4.7	Control	No	Not heritable	0.987368	0.00377	0.997971
AGIWUR1405	V	19201013	19203607	-	WBGene00012664	Y39B6A.1	Y39B6A.1	Control	No	Not heritable	0.29727	0.36	0.860158
AGIWUR1406	V	6956537	6966422	+	WBGene00003165	mec-1	T07H8.4	Control	No	Not heritable	0.356535	0.30055	0.868059
AGIWUR1407	II	10236936	10239695	-	WBGene00003177	mec-15	T01E8.4	Control	No	Not heritable	0.277368	0.2356	0.855091
AGIWUR1408								Control	No	Not heritable	0.270672	0.04888	0.853821
AGIWUR1409								Control	No	Not heritable	0.0585954	0.57552	0.595019
AGIWUR1410	V	10169197	10173753	-	WBGene00001172	egl-3	C51E3.7	Control	No	Not heritable	0.721335	-0.05676	0.9343
AGIWUR1411	I	10330879	10331808	+	WBGene00004476	rps-7	ZC434.2	Control	No	Not heritable	0.829129	0.11809	0.96165
AGIWUR1412								Control	No	Not heritable	0.337889	0.39101	0.86699
AGIWUR1413	V	15311080	15312536	+	WBGene00014190	irld-62	ZK1037.1	Control	No	Not heritable	0.485207	0.04616	0.881488
AGIWUR1414								Control	Yes	RIL	0.146787	0.38573	0.778983
AGIWUR1415	IV	1720790	1723067	+	WBGene00019540	K08D12.6	K08D12.6	Control	Yes	RIL	0.438331	0.09729	0.877251
AGIWUR1416	II	348266	357024	-	WBGene00017038	dmsr-4	D1069.4	Control	No	Not heritable	0.482331	0.20706	0.880663
AGIWUR1417	IV	13320158	13321831	+	WBGene00014941	Y67H2A.9	Y67H2A.9	Control	No	Not heritable	0.854942	0.07952	0.968339
AGIWUR1418	I	6317701	6320365	+	WBGene00017816	hrpk-1	F26B1.2	Control	No	Not heritable	0.849973	0.1306	0.967546
AGIWUR1419	II	8578049	8581513	+	WBGene00010044	F54C9.9	F54C9.9	Control	No	Not heritable	0.213794	0.32068	0.8318
AGIWUR1420								Control	No	Not heritable	0.495816	0.23368	0.883377
AGIWUR1421	V	11545536	11546376	+	WBGene00077536	F38B7.10	F38B7.10	Control	No	Not heritable	0.15884	0.14846	0.790789
AGIWUR1422	V	17229555	17229990	+	WBGene00011842	T19C9.6	T19C9.6	Control	No	Not heritable	0.747958	0.01692	0.941607
AGIWUR1423	II	6165721	6169231	-	WBGene00002030	hst-3.1	F40H3.5	Control	No	Not heritable	0.988405	-0.00535	0.998023
AGIWUR1424								Control	No	Not heritable	0.813548	-0.02566	0.957926
AGIWUR1425	I	14675600	14682566	-	WBGene00013693	Y105E8B.9	Y105E8B.9	Control	No	Not heritable	0.776093	0.04776	0.948809
AGIWUR1426								Control	No	Not heritable	0.518185	0.2022	0.887044
AGIWUR1427	I	5702156	5706838	+	WBGene00020556	pamn-1	T19B4.1	Control	No	Not heritable	0.411791	0.12696	0.873179
AGIWUR1428	I	10553116	10553913	-	WBGene00009119	ndk-1	F25H2.5	Control	No	Not heritable	0.355357	0.35952	0.868059
AGIWUR1429								Control	Yes	RIL and IL	0.134318	0.38976	0.764253
AGIWUR1430	II	3214452	3215565	+	WBGene00022567	ZC239.4	ZC239.4	Control	No	Not heritable	0.0091979	0.73772	0.270259
AGIWUR1431	II	5029942	5031712	-	WBGene00018014	F33G12.2	F33G12.2	Control	No	Not heritable	0.955919	0.00989	0.991635
AGIWUR1432	V	1449665	1450189	-	WBGene00000556	cnc-2	R09B5.3	Control	No	Not heritable	0.529665	-0.22441	0.889104
AGIWUR1433	IV	13549605	13561729	-	WBGene00012875	Y45F10B.13	Y45F10B.13	Control	No	Not heritable	0.358182	0.33273	0.868059
AGIWUR1434	X	1505190	1505626	+	WBGene00022982	F09E10.10	F09E10.10	Control	No	Not heritable	0.544853	-0.11015	0.891754
AGIWUR1435	III	150481	151805	-	WBGene00020547	srz-7	T17A3.11	Control	No	Not heritable	0.189539	0.28319	0.817281
AGIWUR1436	II	6470095	6470506	-	WBGene00044669	T28D9.12	T28D9.12	Control	No	Not heritable	0.967192	-0.00326	0.994371
AGIWUR1437	I	837996	841746	+	WBGene00022517	ZC123.1	ZC123.1	Control	No	Not heritable	0.434865	-0.24316	0.876598
AGIWUR1438	X	7959452	7961723	-	WBGene00004774	sem-5	C14F5.5	Control	No	Not heritable	0.188357	0.34166	0.817281
AGIWUR1439	X	9192444	9194382	+	WBGene00022315	Y81B9A.1	Y81B9A.1	Control	No	Not heritable	0.412204	0.39573	0.873291
AGIWUR1440	IV	7837350	7838548	-	WBGene00015511	C06A6.7	C06A6.7	Control	Yes	RIL	0.152215	-0.32228	0.785481
AGIWUR1441	III	13687199	13692683	+	WBGene00000837	cul-2	ZK520.4	Control	No	Not heritable	0.331645	0.34242	0.865607
AGIWUR1442								Control	No	Not heritable	0.178222	0.11706	0.809759
AGIWUR1443								Control	No	Not heritable	0.362306	-0.53962	0.869061
AGIWUR1444								Control	No	Not heritable	0.094618	0.0584	0.69721
AGIWUR1445								Control	No	Not heritable	0.269789	0.062	0.853258
AGIWUR1446								Control	No	Not heritable	0.873001	-0.01098	0.972524
AGIWUR1447								Control	No	Not heritable	0.442567	-0.0268	0.877251
AGIWUR1448								Control	No	Not heritable	0.231857	-0.0937	0.839977
AGIWUR1449	I	13451463	13452841	+	WBGene00013023	Y48G10A.6	Y48G10A.6	Control	No	Not heritable	0.259966	0.28645	0.849056
AGIWUR1450	IV	7879317	7881034	+	WBGene00020288	srt-73	T06C10.2	Control	No	Not heritable	0.227258	-0.21359	0.838054
AGIWUR1451	X	3816851	3826963	-	WBGene00001441	fkh-9	K03C7.2	Control	No	Not heritable	0.354217	0.16386	0.868059
AGIWUR1452	IV	4047937	4049448	-	WBGene00003955	pcn-1	W03D2.4	Control	No	Not heritable	0.453441	0.30536	0.878153
AGIWUR1453	V	12904213	12905168	-	WBGene00011285	ttr-28	R90.3	Control	No	Not heritable	0.507997	0.15618	0.885938
AGIWUR1454	V	15593462	15593799	-	WBGene00007164	fbxa-139	B0391.9	Control	No	Not heritable	0.219722	0.16959	0.833404
AGIWUR1455								Control	No	Not heritable	0.736918	-0.15152	0.939
AGIWUR1456	V	13932575	13934645	-	WBGene00011185	R10D12.1	R10D12.1	Control	No	Not heritable	0.913977	0.04857	0.981548
AGIWUR1457	II	9862431	9866404	-	WBGene00007465	chil-1	C08H9.4	Control	No	Not heritable	0.548265	0.31514	0.892653
AGIWUR1458	I	10685825	10687058	-	WBGene00016393	C34B2.8	C34B2.8	Control	No	Not heritable	0.32975	0.2367	0.865427
AGIWUR1459	IV	13389146	13398799	-	WBGene00013379	Y62E10A.13	Y62E10A.13	Control	No	Not heritable	0.399866	-0.06508	0.871792
AGIWUR1460	III	8356887	8358844	-	WBGene00019881	R05D3.8	R05D3.8	Control	No	Not heritable	0.273554	0.33386	0.854313
AGIWUR1461	I	4446577	4448461	-	WBGene00000787	cps-6	C41D11.8	Control	No	Not heritable	0.0614155	0.63803	0.605057
AGIWUR1462	I	3299606	3300490	+	WBGene00020913	W01B11.1	W01B11.1	Control	No	Not heritable	0.496041	-0.16792	0.883377
AGIWUR1463								Control	No	Not heritable	0.597285	-0.11312	0.90148
AGIWUR1464	V	8221410	8223587	+	WBGene00000098	air-1	K07C11.2	Control	No	Not heritable	0.56489	0.23367	0.895415
AGIWUR1465								Control	No	Not heritable	0.305611	0.80973	0.861561
AGIWUR1466	IV	8062669	8084087	+	WBGene00004732	sax-7	C18F3.2	Control	No	Not heritable	0.205361	0.38086	0.827965
AGIWUR1467	III	5407888	5413177	+	WBGene00020966	W03A5.1	W03A5.1	Control	No	Not heritable	0.392017	0.29919	0.870829
AGIWUR1468	X	13042182	13046220	+	WBGene00014294	C53C7.5	C53C7.5	Control	No	Not heritable	0.402734	0.3984	0.871792
AGIWUR1469	X	9908794	9917448	-	WBGene00009027	F21G4.6	F21G4.6	Control	No	Not heritable	0.363407	0.2227	0.869071
AGIWUR1470	II	1393488	1394105	-	WBGene00044425	F54D12.11	F54D12.11	Control	No	Not heritable	0.501884	0.1849	0.884396
AGIWUR1471	X	14863678	14865844	-	WBGene00007773	C27C12.3	C27C12.3	Control	No	Not heritable	0.425154	0.2632	0.875345
AGIWUR1472	V	15669170	15670091	+	WBGene00010599	K06B4.4	K06B4.4	Control	No	Not heritable	0.242328	-0.09026	0.842713
AGIWUR1473								Control	No	Not heritable	0.148036	0.13226	0.780708
AGIWUR1474								Control	No	Not heritable	0.254289	-0.18403	0.84807
AGIWUR1475								Control	No	Not heritable	0.126907	0.67281	0.752129
AGIWUR1476	V	18749579	18750199	-	WBGene00045362	F11D11.12	F11D11.12	Control	No	Not heritable	0.884549	0.06213	0.975094
AGIWUR1477	II	12786322	12788153	-	WBGene00012920	Y46G5A.35	Y46G5A.35	Control	No	Not heritable	0.622891	0.17809	0.909431
AGIWUR1478								Control	No	Not heritable	0.998518	0.00022	0.999657
AGIWUR1479	III	3718655	3719722	-	WBGene00007579	C14B1.8	C14B1.8	Control	No	Not heritable	0.252074	0.297	0.84721
AGIWUR1480	V	11462999	11466770	+	WBGene00006486	zipt-21	T11F9.2	Control	No	Not heritable	0.0227387	0.60163	0.408924
AGIWUR1481	V	11601119	11602358	+	WBGene00009388	F35B12.9	F35B12.9	Control	No	Not heritable	0.765114	0.16383	0.946123
AGIWUR1482	V	2038193	2042359	-	WBGene00021489	Y40B10A.4	Y40B10A.4	Control	No	Not heritable	0.490405	-0.1214	0.882325
AGIWUR1483								Control	No	Not heritable	0.4179	-0.10465	0.873346
AGIWUR1484	II	10242595	10247638	-	WBGene00011333	nrde-2	T01E8.5	Control	No	Not heritable	0.388077	-0.05572	0.870829
AGIWUR1485	V	16735765	16737404	+	WBGene00012023	clec-34	T25E12.8	Control	No	Not heritable	0.294067	0.18931	0.859287
AGIWUR1486								Control	No	Not heritable	0.386301	0.14465	0.870807
AGIWUR1487	I	81193	91020	+	WBGene00021683	Y48G1C.10	Y48G1C.10	Control	No	Not heritable	0.235647	0.32065	0.840442
AGIWUR1488	II	7113080	7113732	+	WBGene00017348	F10E7.6	F10E7.6	Control	No	Not heritable	0.167014	0.44346	0.802503
AGIWUR1489	IV	12412923	12417582	-	WBGene00008582	F08G5.3	F08G5.3	Control	No	Not heritable	0.676234	0.05319	0.92333
AGIWUR1490	V	59239	63509	+	WBGene00021412	cyp-29A3	Y38C9B.1	Control	No	Not heritable	0.187983	0.33806	0.817207
AGIWUR1491								Control	No	Not heritable	0.781851	-0.06469	0.949679
AGIWUR1492	IV	3269527	3273397	-	WBGene00020833	T26C12.3	T26C12.3	Control	No	Not heritable	0.238533	-0.34952	0.84159
AGIWUR1493								Control	No	Not heritable	0.804044	0.08353	0.955003
AGIWUR1494								Control	No	Not heritable	0.108731	0.36382	0.725303
AGIWUR1495	II	14785184	14785995	-	WBGene00013194	Y54E2A.9	Y54E2A.9	Control	No	Not heritable	0.96998	0.01572	0.99498
AGIWUR1496	V	12583726	12587991	+	WBGene00008453	E02A10.3	E02A10.3	Control	No	Not heritable	0.452838	-0.08014	0.8781
AGIWUR1497	III	6159842	6164588	+	WBGene00003593	nfm-1	F42A10.2	Control	No	Not heritable	0.425923	0.1709	0.875345
AGIWUR1498	V	18358035	18359555	+	WBGene00045496	C08E8.8	C08E8.8	Control	No	Not heritable	0.774718	0.01513	0.948669
AGIWUR1499	IV	3739524	3740876	-	WBGene00021371	nape-1	Y37E11AR.4	Control	No	Not heritable	0.385091	0.26935	0.870807
AGIWUR1500	I	10810648	10812923	-	WBGene00016462	C35E7.10	C35E7.10	Control	No	Not heritable	0.888714	0.05195	0.975668
AGIWUR1501	I	7596507	7602203	+	WBGene00008419	wdr-23	D2030.9	Control	No	Not heritable	0.292823	0.30968	0.858965
AGIWUR1502	IV	3599497	3600164	-	WBGene00021379	Y37E11B.7	Y37E11B.7	Control	No	Not heritable	0.799559	0.10468	0.953885
AGIWUR1503								Control	No	Not heritable	0.771944	0.0556	0.947835
AGIWUR1504	IV	13685076	13687016	-	WBGene00011959	nyn-1	T23G4.3	Control	No	Not heritable	0.226376	0.18702	0.838042
AGIWUR1505	IV	14059551	14060712	-	WBGene00012537	Y37A1B.4	Y37A1B.4	Control	No	Not heritable	0.422573	0.14715	0.874819
AGIWUR1506	X	17383125	17391615	-	WBGene00017342	F10D7.5	F10D7.5	Control	No	Not heritable	0.513243	0.20019	0.886517
AGIWUR1507	I	12720205	12722036	+	WBGene00005835	srw-88	T06G6.7	Control	No	Not heritable	0.479067	0.17013	0.880129
AGIWUR1508	III	9281785	9296668	+	WBGene00010453	fozi-1	K01B6.1	Control	No	Not heritable	0.446039	0.19211	0.877952
AGIWUR1509	II	1163575	1165488	+	WBGene00020740	T23F4.2	T23F4.2	Control	No	Not heritable	0.215104	0.23532	0.8318
AGIWUR1510	V	16407963	16410270	+	WBGene00009148	F26D2.3	F26D2.3	Control	No	Not heritable	0.250222	0.21478	0.845858
AGIWUR1511	V	8133432	8134985	+	WBGene00017017	D1014.4	D1014.4	Control	No	Not heritable	0.208325	0.21641	0.828308
AGIWUR1512	V	8525908	8528580	+	WBGene00018479	otpl-6	F45F2.6	Control	No	Not heritable	0.542519	0.17051	0.891645
AGIWUR1513	X	11107376	11109316	+	WBGene00011140	R08B4.4	R08B4.4	Control	No	Not heritable	0.864452	-0.02988	0.97056
AGIWUR1514	V	6842737	6846652	+	WBGene00020516	T15B7.1	T15B7.1	Control	No	Not heritable	0.791791	0.09968	0.952306
AGIWUR1515	IV	6830145	6833464	+	WBGene00019213	H20E11.1	H20E11.1	Control	No	Not heritable	0.782121	0.11373	0.949741
AGIWUR1516	X	13584775	13589820	+	WBGene00006816	unc-84	F54B11.3	Control	No	Not heritable	0.328133	0.32386	0.864414
AGIWUR1517	I	12918722	12919278	+	WBGene00001427	fkb-2	Y18D10A.19	Control	No	Not heritable	0.252905	0.26571	0.847271
AGIWUR1518								Control	No	Not heritable	0.650662	0.16073	0.916293
AGIWUR1519	IV	4520181	4525043	-	WBGene00022680	ZK180.6	ZK180.6	Control	No	Not heritable	0.631866	-0.16027	0.911284
AGIWUR1520	I	969089	976550	-	WBGene00018788	shc-1	F54A5.3	Control	No	Not heritable	0.406766	0.23075	0.872693
AGIWUR1521	V	7384232	7386173	-	WBGene00005647	srp-6	C03G6.19	Control	No	Not heritable	0.0746226	0.27246	0.646631
AGIWUR1522	V	1957417	1957932	+	WBGene00044518	fipr-25	T06A1.7	Control	No	Not heritable	0.127243	-0.1552	0.752466
AGIWUR1523								Control	No	Not heritable	0.399582	0.37403	0.871792
AGIWUR1524	II	1123534	1127791	+	WBGene00021103	eri-3	W09B6.3	Control	No	Not heritable	0.0800654	0.33583	0.659736
AGIWUR1525								Control	No	Not heritable	0.25487	0.17983	0.848378
AGIWUR1526	II	12811009	12811934	+	WBGene00012910	Y46G5A.20	Y46G5A.20	Control	No	Not heritable	0.0551521	0.63778	0.583102
AGIWUR1527								Control	No	Not heritable	0.277899	-0.72044	0.855091
AGIWUR1528								Control	No	Not heritable	0.276802	-0.45571	0.855091
AGIWUR1529								Control	No	Not heritable	0.188411	0.09181	0.817281
AGIWUR1530								Control	No	Not heritable	0.198844	0.14869	0.823613
AGIWUR1531								Control	No	Not heritable	0.679307	-0.01714	0.924077
AGIWUR1532								Control	No	Not heritable	0.326294	-0.08828	0.864414
AGIWUR1533								Control	No	Not heritable	0.111871	-0.05305	0.731154
AGIWUR1534								Control	No	Not heritable	0.787756	-0.01605	0.95146
AGIWUR1535	V	9645746	9650297	+	WBGene00001830	hcp-2	T06E4.1	Control	No	Not heritable	0.454969	0.17541	0.878276
AGIWUR1536	I	9070247	9075077	-	WBGene00011531	rsbp-1	T06D10.1	Control	No	Not heritable	0.165245	0.27783	0.799591
AGIWUR1537	III	12818658	12820252	-	WBGene00012560	Y37D8A.25	Y37D8A.25	Control	No	Not heritable	0.19986	0.27889	0.824263
AGIWUR1538								Control	No	Not heritable	0.728699	-0.05592	0.936666
AGIWUR1539	I	7926623	7934577	-	WBGene00003777	nmy-2	F20G4.3	Control	No	Not heritable	0.971609	-0.0067	0.995358
AGIWUR1540	III	13687199	13692683	+	WBGene00000837	cul-2	ZK520.4	Control	No	Not heritable	0.633589	0.16817	0.911785
AGIWUR1541								Control	No	Not heritable	0.697085	0.13326	0.928137
AGIWUR1542	V	16157335	16158491	-	WBGene00006155	str-99	F10A3.6	Control	No	Not heritable	0.986954	0.00044	0.997971
AGIWUR1543	III	6009550	6012839	+	WBGene00001166	eftu-2	ZK328.2	Control	No	Not heritable	0.980338	-0.00729	0.99649
AGIWUR1544								Control	No	Not heritable	0.477163	0.26521	0.880129
AGIWUR1545	V	4038821	4039934	+	WBGene00077593	C49G7.12	C49G7.12	Control	No	Not heritable	0.141824	0.39807	0.773304
AGIWUR1546	X	9312648	9314488	-	WBGene00044788	ttr-38	F35G8.2	Control	No	Not heritable	0.381358	0.26313	0.870258
AGIWUR1547	IV	999214	1003639	+	WBGene00021923	Y55F3AM.5	Y55F3AM.5	Control	No	Not heritable	0.813724	0.08491	0.957926
AGIWUR1548								Control	No	Not heritable	0.537198	0.04409	0.890639
AGIWUR1549								Control	No	Not heritable	0.558716	-0.12848	0.894403
AGIWUR1550	I	11565238	11570803	+	WBGene00008854	F15D3.4	F15D3.4	Control	No	Not heritable	0.929804	0.01952	0.985659
AGIWUR1551								Control	No	Not heritable	0.391874	0.27694	0.870829
AGIWUR1552	III	5948890	5953534	+	WBGene00017775	F25B5.3	F25B5.3	Control	No	Not heritable	0.668582	-0.06391	0.92141
AGIWUR1553	III	4263785	4269270	-	WBGene00011605	sftb-1	T08A11.2	Control	No	Not heritable	0.730244	0.20131	0.937093
AGIWUR1554	X	16677340	16677738	-	WBGene00017727	F22H10.3	F22H10.3	Control	No	Not heritable	0.334671	0.37747	0.866059
AGIWUR1555	V	16858429	16860040	+	WBGene00009855	clec-22	F49A5.3	Control	No	Not heritable	0.788864	0.06989	0.951779
AGIWUR1556								Control	No	Not heritable	0.165396	0.32337	0.799828
AGIWUR1557	III	10209840	10211093	+	WBGene00011871	T20G5.9	T20G5.9	Control	No	Not heritable	0.469109	0.13194	0.879787
AGIWUR1558	V	3757047	3759469	-	WBGene00000498	chk-1	Y39H10A.7	Control	No	Not heritable	0.00315087	0.87207	0.150935
AGIWUR1559	III	9199450	9206285	-	WBGene00013846	ZC84.1	ZC84.1	Control	No	Not heritable	0.717049	0.0476	0.933007
AGIWUR1560	IV	14768155	14769282	+	WBGene00013301	Y57G11C.3	Y57G11C.3	Control	No	Not heritable	0.194814	0.55988	0.820294
AGIWUR1561	X	16332440	16346027	+	WBGene00006384	taf-3	C11G6.1	Control	No	Not heritable	0.201268	0.50196	0.826116
AGIWUR1562	II	1112189	1114226	-	WBGene00020473	lips-12	T13B5.6	Control	No	Not heritable	0.966021	0.0046	0.993952
AGIWUR1563	X	8697817	8702822	+	WBGene00018728	frpr-8	F53A9.5	Control	No	Not heritable	0.872682	0.00893	0.972456
AGIWUR1564	V	13346278	13356101	+	WBGene00006693	twk-43	F32H5.7	Control	No	Not heritable	0.959772	-0.00904	0.992578
AGIWUR1565	III	854219	856535	+	WBGene00006430	tag-51	K02F3.1	Control	No	Not heritable	0.836313	0.04563	0.963984
AGIWUR1566								Control	No	Not heritable	0.783482	0.03619	0.949996
AGIWUR1567	III	4176678	4177578	+	WBGene00007632	C16C10.13	C16C10.13	Control	No	Not heritable	0.4338	-0.11896	0.876598
AGIWUR1568	V	3668728	3670631	+	WBGene00044527	Y39H10B.2	Y39H10B.2	Control	Yes	RIL	0.259524	0.16196	0.849056
AGIWUR1569	V	17458533	17460161	-	WBGene00008981	srz-48	F20E11.1	Control	No	Not heritable	0.379633	0.11945	0.870258
AGIWUR1570	IV	10458863	10461766	-	WBGene00003167	mec-3	F01D4.6	Control	No	Not heritable	0.632184	0.15494	0.911284
AGIWUR1571	I	3419600	3424211	+	WBGene00019361	K03E5.2	K03E5.2	Control	No	Not heritable	0.153475	0.47311	0.786162
AGIWUR1572	II	3209478	3211181	+	WBGene00022569	ZC239.6	ZC239.6	Control	No	Not heritable	0.0224675	0.83439	0.40644
AGIWUR1573	V	3936326	3938496	+	WBGene00019473	cyp-35A5	K07C6.5	Control	No	Not heritable	0.0855502	-0.07513	0.673874
AGIWUR1574	I	2858524	2859913	-	WBGene00044433	W10C8.6	W10C8.6	Control	No	Not heritable	0.0799894	0.40988	0.659714
AGIWUR1575	V	4427769	4428302	-	WBGene00021623	Y47D7A.11	Y47D7A.11	Control	No	Not heritable	0.524043	0.11269	0.888106
AGIWUR1576	V	128237	131754	+	WBGene00021004	sftb-2	W03F9.10	Control	No	Not heritable	0.121088	0.50434	0.744775
AGIWUR1577								Control	No	Not heritable	0.0283578	0.45765	0.45551
AGIWUR1578	V	5812316	5813157	-	WBGene00045305	ZC250.4	ZC250.4	Control	No	Not heritable	0.142248	0.49916	0.773397
AGIWUR1579	II	10785452	10787272	+	WBGene00000411	cdl-1	R06F6.1	Control	No	Not heritable	0.337621	0.44422	0.866747
AGIWUR1580	IV	13105323	13106927	+	WBGene00023421	rde-11	B0564.11	Control	No	Not heritable	0.182321	0.29638	0.813034
AGIWUR1581	X	3282602	3285721	+	WBGene00019550	K09C4.5	K09C4.5	Control	No	Not heritable	0.101092	0.36753	0.710049
AGIWUR1582	III	2757087	2760816	-	WBGene00022181	pho-9	Y71H2AM.16	Control	No	Not heritable	0.79778	-0.07932	0.953488
AGIWUR1583	V	15239070	15240315	-	WBGene00005758	srw-11	M01B2.11	Control	No	Not heritable	0.514448	0.05428	0.886517
AGIWUR1584	IV	11465433	11467239	-	WBGene00007515	C10C6.7	C10C6.7	Control	No	Not heritable	0.905231	0.02473	0.979762
AGIWUR1585	II	13245348	13247774	+	WBGene00008862	F15D4.5	F15D4.5	Control	No	Not heritable	0.78989	-0.08866	0.951914
AGIWUR1586	I	14406028	14417942	+	WBGene00000158	apg-1	Y105E8A.9	Control	No	Not heritable	0.440018	0.16289	0.877251
AGIWUR1587								Control	No	Not heritable	0.359753	0.17281	0.868161
AGIWUR1588	III	8225097	8226386	+	WBGene00016238	C30A5.3	C30A5.3	Control	No	Not heritable	0.316888	0.27026	0.863029
AGIWUR1589	I	4652145	4652906	-	WBGene00015010	ptps-1	B0041.6	Control	No	Not heritable	0.310396	0.35904	0.862034
AGIWUR1590	IV	13119096	13124387	+	WBGene00006766	unc-30	B0564.10	Control	No	Not heritable	0.404112	0.17243	0.872057
AGIWUR1591	I	7872057	7875554	-	WBGene00011235	suro-1	R11A5.7	Control	No	Not heritable	0.676209	0.17951	0.92333
AGIWUR1592								Control	No	Not heritable	0.743711	0.07598	0.940241
AGIWUR1593	V	19402296	19402955	-	WBGene00045412	C25F9.12	C25F9.12	Control	No	Not heritable	0.223262	0.67637	0.83608
AGIWUR1594	IV	184554	192151	+	WBGene00021395	pnc-1	Y38C1AA.3	Control	No	Not heritable	0.00915657	0.57243	0.269746
AGIWUR1595	III	10087223	10088673	-	WBGene00011819	hal-2	T16H12.11	Control	No	Not heritable	0.0205803	0.37925	0.391254
AGIWUR1596	II	10061287	10074443	-	WBGene00000995	die-1	C18D1.1	Control	No	Not heritable	0.432318	0.1643	0.876598
AGIWUR1597	V	14057840	14064529	+	WBGene00010250	F58D12.3	F58D12.3	Control	No	Not heritable	0.886126	0.02405	0.975288
AGIWUR1598	III	6195984	6198414	-	WBGene00016014	C23G10.7	C23G10.7	Control	No	Not heritable	0.242334	0.22446	0.842713
AGIWUR1599	I	12971120	12972347	+	WBGene00004196	prx-11	C47B2.8	Control	No	Not heritable	0.143282	0.51569	0.774642
AGIWUR1600	IV	12276083	12278059	-	WBGene00016583	tag-335	C42C1.5	Control	No	Not heritable	0.354473	0.16306	0.868059
AGIWUR1601	I	5902106	5904695	-	WBGene00004109	stam-1	C34G6.7	Control	No	Not heritable	0.294458	0.43919	0.859325
AGIWUR1602	IV	11146940	11149504	-	WBGene00008505	F01G4.6	F01G4.6	Control	No	Not heritable	0.687685	0.28764	0.926005
AGIWUR1603	IV	3489858	3491519	+	WBGene00023464	srz-80	C09G12.12	Control	No	Not heritable	0.531582	0.11151	0.889535
AGIWUR1604								Control	No	Not heritable	0.273819	0.09729	0.854313
AGIWUR1605	II	7860574	7863563	+	WBGene00002994	lin-5	T09A5.10	Control	No	Not heritable	0.00830994	0.68759	0.25738
AGIWUR1606	X	5717538	5720268	-	WBGene00016568	C41G11.1	C41G11.1	Control	No	Not heritable	0.720112	0.04651	0.933924
AGIWUR1607	III	13296853	13299122	+	WBGene00003804	npp-18	Y43F4B.4	Control	No	Not heritable	0.230649	0.26769	0.83945
AGIWUR1608	IV	4435127	4437318	+	WBGene00019948	R08C7.4	R08C7.4	Control	No	Not heritable	0.266743	0.39461	0.852135
AGIWUR1609	V	10814113	10816718	+	WBGene00002985	lig-1	C29A12.3	Control	No	Not heritable	0.733913	-0.05377	0.938164
AGIWUR1610	V	19916557	19919996	+	WBGene00013365	Y60A3A.19	Y60A3A.19	Control	No	Not heritable	0.276211	0.34868	0.855091
AGIWUR1611	X	9543670	9560801	+	WBGene00009888	F49E2.5	F49E2.5	Control	No	Not heritable	0.330623	0.39984	0.865607
AGIWUR1612	V	9827156	9828401	+	WBGene00005697	sru-34	C50C10.9	Control	No	Not heritable	0.249651	-0.23773	0.845443
AGIWUR1613								Control	No	Not heritable	0.328188	-0.43124	0.864414
AGIWUR1614								Control	No	Not heritable	0.56287	-0.08364	0.895201
AGIWUR1615								Control	No	Not heritable	0.576599	0.04659	0.896761
AGIWUR1616								Control	No	Not heritable	0.215757	-0.05553	0.8318
AGIWUR1617								Control	No	Not heritable	0.371381	-0.05486	0.869155
AGIWUR1618								Control	No	Not heritable	0.196236	-0.03047	0.82195
AGIWUR1619	V	15816464	15817143	+	WBGene00010019	F54B8.4	F54B8.4	Control	No	Not heritable	0.24083	0.17339	0.842713
AGIWUR1620	I	9748517	9749953	-	WBGene00044607	K02A11.4	K02A11.4	Control	No	Not heritable	0.108677	0.71332	0.725303
AGIWUR1621	III	6009550	6012839	+	WBGene00001166	eftu-2	ZK328.2	Control	No	Not heritable	0.0848053	0.49967	0.672126
AGIWUR1622	V	5130318	5131538	+	WBGene00044536	F14F9.8	F14F9.8	Control	No	Not heritable	0.0214673	0.58073	0.398559
AGIWUR1623	III	8720201	8725334	+	WBGene00022717	hipr-1	ZK370.3	Control	No	Not heritable	0.426663	0.28797	0.87556
AGIWUR1624	IV	8464752	8472605	-	WBGene00003837	oat-1	T01B11.7	Control	No	Not heritable	0.0987958	0.39193	0.707582
AGIWUR1625	I	10432815	10435882	-	WBGene00003902	pab-1	Y106G6H.2	Control	No	Not heritable	0.677182	0.16151	0.923842
AGIWUR1626	III	10520676	10532705	+	WBGene00006784	unc-49	T21C12.1	Control	No	Not heritable	0.925262	0.02445	0.984572
AGIWUR1627	V	6453196	6454973	+	WBGene00022646	acl-9	ZK40.1	Control	No	Not heritable	0.570338	0.10029	0.895858
AGIWUR1628	X	2089659	2093253	+	WBGene00003087	lsy-2	F49H12.1	Control	No	Not heritable	0.464899	0.31226	0.879787
AGIWUR1629	I	3374776	3407189	-	WBGene00021036	W05F2.4	W05F2.4	Control	No	Not heritable	0.708737	0.03928	0.931032
AGIWUR1630	V	9899587	9907644	+	WBGene00001211	egl-47	C50H2.2	Control	No	Not heritable	0.304486	0.31998	0.861021
AGIWUR1631	V	14884585	14884880	+	WBGene00044272	nspa-4	H12D21.13	Control	No	Not heritable	0.0920122	-0.43853	0.69118
AGIWUR1632	II	10240277	10242490	-	WBGene00011334	mrps-14	T01E8.6	Control	No	Not heritable	0.236952	0.33931	0.840918
AGIWUR1633	I	1629003	1633498	+	WBGene00022268	Y73E7A.1	Y73E7A.1	Control	No	Not heritable	0.391621	0.25242	0.870829
AGIWUR1634	I	9004513	9008708	-	WBGene00009479	fcp-1	F36F2.6	Control	No	Not heritable	0.333378	0.16101	0.865607
AGIWUR1635	II	3863084	3864752	-	WBGene00016777	nhr-261	C49D10.9	Control	No	Not heritable	0.688767	0.01964	0.926156
AGIWUR1636	II	1459140	1461307	-	WBGene00044439	Y51H7C.15	Y51H7C.15	Control	No	Not heritable	0.488811	-0.12262	0.882315
AGIWUR1637	IV	6582703	6585571	-	WBGene00018161	F38A5.2	F38A5.2	Control	No	Not heritable	0.431102	0.22873	0.876598
AGIWUR1638								Control	No	Not heritable	0.485303	0.80244	0.881488
AGIWUR1639	V	19429440	19431687	-	WBGene00005832	srw-85	C25F9.1	Control	Yes	RIL	1.76383e-05	2.72665	0.0102257
AGIWUR1640	X	3573051	3573562	-	WBGene00020845	T27A10.5	T27A10.5	Control	No	Not heritable	0.653705	-0.24786	0.917289
AGIWUR1641	I	13073837	13075124	-	WBGene00044706	Y26D4A.15	Y26D4A.15	Control	No	Not heritable	0.250723	-0.05148	0.846098
AGIWUR1642	III	1905962	1939568	+	WBGene00004128	pqn-41	F53A3.4	Control	No	Not heritable	0.4118	0.16054	0.873179
AGIWUR1643	I	3987842	3988699	+	WBGene00000779	cpn-3	F28H1.2	Control	No	Not heritable	0.252282	0.41297	0.84721
AGIWUR1644	III	12942617	12949899	+	WBGene00006762	unc-25	Y37D8A.23	Control	No	Not heritable	0.39526	0.32961	0.870829
AGIWUR1645	I	10321711	10323398	-	WBGene00013713	Y106G6G.4	Y106G6G.4	Control	No	Not heritable	0.797535	0.06446	0.953488
AGIWUR1646	X	7166005	7170625	-	WBGene00000238	bar-1	C54D1.6	Control	No	Not heritable	0.440212	0.28703	0.877251
AGIWUR1647	III	12240367	12250164	-	WBGene00006571	tim-1	Y75B8A.22	Control	No	Not heritable	0.304797	0.22983	0.861165
AGIWUR1648	X	4656433	4660318	-	WBGene00003635	nhr-45	F16H11.5	Control	No	Not heritable	0.715343	0.13719	0.932653
AGIWUR1649	II	5100412	5101801	-	WBGene00015457	C04G6.7	C04G6.7	Control	No	Not heritable	0.454173	0.48198	0.878276
AGIWUR1650	III	10381740	10385335	+	WBGene00008019	C38H2.2	C38H2.2	Control	No	Not heritable	0.174835	0.32931	0.808624
AGIWUR1651	II	9967277	9968049	-	WBGene00011273	R53.4	R53.4	Control	No	Not heritable	0.474623	0.18625	0.879787
AGIWUR1652	IV	9253979	9256117	-	WBGene00012433	Y11D7A.9	Y11D7A.9	Control	No	Not heritable	0.617524	-0.15833	0.908478
AGIWUR1653	X	6709538	6712925	+	WBGene00000043	acr-3	K11G12.7	Control	No	Not heritable	0.117326	0.31495	0.73903
AGIWUR1654	IV	8501479	8502983	+	WBGene00016177	C28C12.1	C28C12.1	Control	No	Not heritable	0.322936	0.34911	0.863953
AGIWUR1655	V	16926920	16927445	-	WBGene00044213	Y102A5C.36	Y102A5C.36	Control	No	Not heritable	0.0347172	1.02847	0.495077
AGIWUR1656	V	12140876	12144259	+	WBGene00007755	C27A7.3	C27A7.3	Control	No	Not heritable	0.988511	-0.00222	0.998023
AGIWUR1657	II	8884901	8889673	+	WBGene00011580	ddx-19	T07D4.4	Control	No	Not heritable	0.137404	0.34482	0.76851
AGIWUR1658	II	3475644	3477271	-	WBGene00021719	fbxb-104	Y49F6B.7	Control	No	Not heritable	0.488325	0.34368	0.881977
AGIWUR1659	X	9078945	9113613	+	WBGene00000100	ajm-1	C25A11.4	Control	No	Not heritable	0.60169	0.13796	0.903067
AGIWUR1660								Control	No	Not heritable	0.417009	0.26598	0.873295
AGIWUR1661	IV	13389146	13398799	-	WBGene00013379	Y62E10A.13	Y62E10A.13	Control	No	Not heritable	0.697981	-0.15486	0.928269
AGIWUR1662	IV	3796306	3800461	-	WBGene00003884	osm-3	M02B7.3	Control	Yes	RIL	0.0449752	0.30734	0.545329
AGIWUR1663								Control	No	Not heritable	0.391226	0.37161	0.870829
AGIWUR1664	II	11989024	11992823	+	WBGene00012459	Y17G7B.3	Y17G7B.3	Control	No	Not heritable	0.086791	0.28688	0.676626
AGIWUR1665	X	13412463	13414617	+	WBGene00007810	C29F7.1	C29F7.1	Control	No	Not heritable	0.103186	0.41255	0.713434
AGIWUR1666	V	2781943	2807934	-	WBGene00004130	ketn-1	F54E2.3	Control	No	Not heritable	0.178515	0.43436	0.809759
AGIWUR1667	V	15155139	15156457	+	WBGene00005277	srh-54	T09F5.6	Control	No	Not heritable	0.624707	-0.04334	0.909699
AGIWUR1668	III	10212396	10214825	+	WBGene00011868	best-18	T20G5.4	Control	No	Not heritable	0.416463	0.06332	0.873295
AGIWUR1669	X	3408664	3411683	-	WBGene00006810	unc-78	C04F6.4	Control	No	Not heritable	0.674381	0.25316	0.92296
AGIWUR1670	I	6529158	6530099	-	WBGene00020416	T10E9.6	T10E9.6	Control	Yes	RIL	0.745319	-0.05715	0.940567
AGIWUR1671								Control	No	Not heritable	0.2731	0.53557	0.854313
AGIWUR1672	I	5902106	5904695	-	WBGene00004109	stam-1	C34G6.7	Control	No	Not heritable	0.279349	0.36686	0.855091
AGIWUR1673	X	14550138	14556297	+	WBGene00004301	ram-5	T24C2.1	Control	No	Not heritable	0.325466	0.15456	0.864414
AGIWUR1674	V	4906253	4908258	+	WBGene00019233	ugt-14	H23N18.2	Control	No	Not heritable	0.208778	0.20588	0.828648
AGIWUR1675	I	9100846	9107939	-	WBGene00001574	gei-17	W10D5.3	Control	No	Not heritable	0.877179	-0.02918	0.973304
AGIWUR1676	I	5803959	5807291	-	WBGene00015176	vps-51	B0414.8	Control	No	Not heritable	0.0634761	0.37704	0.612076
AGIWUR1677	II	8294829	8295396	-	WBGene00008820	nlp-55	F14F11.2	Control	No	Not heritable	0.941191	-0.02367	0.987944
AGIWUR1678								Control	No	Not heritable	0.172662	0.58105	0.807644
AGIWUR1679	I	14826558	14827779	+	WBGene00005839	srw-92	F32A7.1	Control	No	Not heritable	0.717888	-0.03975	0.933007
AGIWUR1680								Control	No	Not heritable	0.443793	-0.12296	0.877285
AGIWUR1681	V	17607379	17607690	+	WBGene00077460	Y6G8.11	Y6G8.11	Control	No	Not heritable	0.301264	-0.07939	0.860497
AGIWUR1682	I	15064838	15068346	+	WBGene00004622	rrn-3.1	F31C3.9	Control	No	Not heritable	0.316784	0.60703	0.863029
AGIWUR1683	X	10146889	10153142	+	WBGene00006839	unc-115	F09B9.2	Control	No	Not heritable	0.141075	0.47795	0.772452
AGIWUR1684	V	19733411	19735075	+	WBGene00014615	Y116F11A.4	Y116F11A.4	Control	No	Not heritable	0.453084	0.33104	0.878127
AGIWUR1685								Control	No	Not heritable	0.668445	0.10861	0.921317
AGIWUR1686								Control	No	Not heritable	0.165944	0.19947	0.800669
AGIWUR1687	III	4202253	4204269	-	WBGene00011280	R74.6	R74.6	Control	No	Not heritable	0.128664	0.374	0.755146
AGIWUR1688	I	537122	542200	+	WBGene00007009	wwp-1	Y65B4BR.4	Control	No	Not heritable	0.865751	0.0532	0.970813
AGIWUR1689	III	11170889	11195207	-	WBGene00006604	tra-1	Y47D3A.6	Control	No	Not heritable	0.679422	-0.09779	0.924109
AGIWUR1690	II	5003960	5004849	+	WBGene00044385	F59A6.10	F59A6.10	Control	No	Not heritable	0.442715	0.17267	0.877251
AGIWUR1691	V	667896	671442	-	WBGene00005687	sru-24	F31F4.13	Control	No	Not heritable	0.234115	0.44112	0.840374
AGIWUR1692	V	7365251	7366204	+	WBGene00015393	C03G6.5	C03G6.5	Control	No	Not heritable	0.720713	0.14138	0.93415
AGIWUR1693	II	3675624	3676733	+	WBGene00017584	F19B10.2	F19B10.2	Control	No	Not heritable	0.268681	0.5145	0.852337
AGIWUR1694	X	1417304	1417477	+	WBGene00017612	F19G12.4	F19G12.4	Control	Yes	RIL	0.00472962	0.56392	0.192852
AGIWUR1695	V	2301743	2303868	-	WBGene00021232	irld-15	Y19D10B.3	Control	No	Not heritable	0.262373	0.45645	0.849671
AGIWUR1696	II	3898142	3899663	+	WBGene00018750	F53C3.6	F53C3.6	Control	No	Not heritable	0.350562	0.42739	0.868059
AGIWUR1697	V	19118505	19119425	-	WBGene00012675	Y39B6A.13	Y39B6A.13	Control	No	Not heritable	0.786367	-0.10977	0.951255
AGIWUR1698								Control	No	Not heritable	0.416549	-0.13133	0.873295
AGIWUR1699								Control	No	Not heritable	0.628065	-0.04569	0.910263
AGIWUR1700								Control	No	Not heritable	0.49313	0.05025	0.882967
AGIWUR1701								Control	Yes	RIL	0.739634	-0.007	0.939054
AGIWUR1702								Control	No	Not heritable	0.060643	-0.04751	0.602412
AGIWUR1703								Control	No	Not heritable	0.149581	-0.04094	0.782454
AGIWUR1704	X	4825003	4834905	+	WBGene00019957	R08E3.1	R08E3.1	Control	No	Not heritable	0.344427	0.27787	0.868059
AGIWUR1705	III	13070756	13074697	+	WBGene00012717	Y39E4B.6	Y39E4B.6	Control	No	Not heritable	0.674704	0.08632	0.923069
AGIWUR1706	I	12359942	12363416	+	WBGene00011653	oac-43	T09E11.4	Control	No	Not heritable	0.561063	0.05549	0.894682
AGIWUR1707	IV	11803273	11804152	-	WBGene00010348	H01G02.1	H01G02.1	Control	No	Not heritable	0.134302	0.34849	0.764253
AGIWUR1708	II	11497665	11499620	+	WBGene00007145	B0334.5	B0334.5	Control	No	Not heritable	0.294206	0.35485	0.859325
AGIWUR1709								Control	No	Not heritable	0.903751	-0.04029	0.979531
AGIWUR1710	IV	17265579	17266926	+	WBGene00006229	str-187	F26D10.8	Control	No	Not heritable	0.611882	0.10421	0.906206
AGIWUR1711	I	12988223	12995475	+	WBGene00003753	nlp-15	CC4.2	Control	No	Not heritable	0.699256	-0.0996	0.92833
AGIWUR1712	IV	12374709	12376121	-	WBGene00009212	F28D1.2	F28D1.2	Control	No	Not heritable	0.731154	0.06687	0.937499
AGIWUR1713	IV	2610408	2612435	+	WBGene00022101	Y69A2AR.32	Y69A2AR.32	Control	No	Not heritable	0.092009	0.47196	0.69118
AGIWUR1714	II	3723378	3723896	+	WBGene00016708	C46E10.2	C46E10.2	Control	No	Not heritable	0.83648	-0.01589	0.964107
AGIWUR1715	X	2221150	2226620	+	WBGene00020509	hex-1	T14F9.3	Control	No	Not heritable	0.574905	0.1928	0.896422
AGIWUR1716	II	109165	111429	+	WBGene00016806	C50D2.2	C50D2.2	Control	No	Not heritable	0.0907597	0.36326	0.6885
AGIWUR1717	I	5906662	5918229	+	WBGene00016418	hpo-27	C34G6.1	Control	No	Not heritable	0.451856	0.17684	0.878082
AGIWUR1718	I	8083583	8095574	+	WBGene00004378	rme-8	F18C12.2	Control	No	Not heritable	0.37759	0.22536	0.870258
AGIWUR1719								Control	No	Not heritable	0.521127	0.08937	0.887222
AGIWUR1720	III	4922446	4930204	-	WBGene00004782	set-2	C26E6.9	Control	No	Not heritable	0.124312	0.34306	0.748938
AGIWUR1721								Control	No	Not heritable	0.388478	-0.07175	0.870829
AGIWUR1722	I	13216605	13218867	-	WBGene00014239	ZK1225.5	ZK1225.5	Control	No	Not heritable	0.0805384	-0.4577	0.66049
AGIWUR1723	III	2970677	2975785	-	WBGene00021917	Y55D5A.3	Y55D5A.3	Control	No	Not heritable	0.662273	-0.1484	0.919468
AGIWUR1724								Control	No	Not heritable	0.751823	0.06933	0.942738
AGIWUR1725	I	4645641	4646963	-	WBGene00004415	rpl-4	B0041.4	Control	No	Not heritable	0.443502	0.34041	0.877285
AGIWUR1726	V	3894961	3898208	+	WBGene00015898	sre-9	C17E7.3	Control	No	Not heritable	0.0891324	0.1398	0.68426
AGIWUR1727	II	9746316	9750454	+	WBGene00003785	nos-3	Y53C12B.3	Control	No	Not heritable	0.708763	0.04513	0.931032
AGIWUR1728	V	5545669	5548073	-	WBGene00015965	ugt-48	C18C4.3	Control	No	Not heritable	0.185784	0.39266	0.81557
AGIWUR1729	IV	5651087	5660523	-	WBGene00004804	skn-1	T19E7.2	Control	No	Not heritable	0.330867	0.25492	0.865607
AGIWUR1730	X	6238021	6239115	-	WBGene00015781	C14F11.6	C14F11.6	Control	No	Not heritable	0.1587	0.40507	0.790596
AGIWUR1731	V	6624702	6626344	-	WBGene00004092	ppt-1	F44C4.5	Control	No	Not heritable	0.00903893	-1.05375	0.267325
AGIWUR1732	X	11294962	11296731	-	WBGene00002124	inx-2	F08G12.10	Control	No	Not heritable	0.261615	0.14706	0.849497
AGIWUR1733	II	13083989	13091483	+	WBGene00013591	gcn-2	Y81G3A.3	Control	No	Not heritable	0.20877	0.32921	0.828648
AGIWUR1734								Control	No	Not heritable	0.0165091	0.70066	0.355128
AGIWUR1735								Control	No	Not heritable	0.00454158	1.19831	0.188413
AGIWUR1736	II	11444162	11445255	+	WBGene00012157	adbp-1	VW02B12L.4	Control	No	Not heritable	0.292481	0.25788	0.858748
AGIWUR1737	I	1416586	1425201	+	WBGene00022369	Y92H12BR.3	Y92H12BR.3	Control	No	Not heritable	0.8653	0.04584	0.970696
AGIWUR1738								Control	No	Not heritable	0.323122	-0.02792	0.864001
AGIWUR1739	II	307545	313969	+	WBGene00019279	K01A2.4	K01A2.4	Control	No	Not heritable	0.607743	-0.16735	0.904945
AGIWUR1740								Control	No	Not heritable	0.711595	0.21829	0.931767
AGIWUR1741								Control	No	Not heritable	0.383519	0.27643	0.870489
AGIWUR1742								Control	No	Not heritable	0.299068	0.80432	0.860497
AGIWUR1743	III	587244	598117	-	WBGene00021906	Y55B1AR.2	Y55B1AR.2	Control	No	Not heritable	0.1271	0.33525	0.752466
AGIWUR1744	V	2893276	2895584	+	WBGene00005344	srh-127	F37B4.1	Control	No	Not heritable	0.255997	0.13162	0.849056
AGIWUR1745	X	8344700	8346408	-	WBGene00018885	drd-5	F55E10.6	Control	No	Not heritable	0.2281	0.2575	0.838525
AGIWUR1746	V	18750163	18750691	-	WBGene00206492	F11D11.21	F11D11.21	Control	No	Not heritable	0.552581	0.29627	0.893214
AGIWUR1747								Control	No	Not heritable	0.746505	-0.2194	0.941118
AGIWUR1748								Control	No	Not heritable	0.669545	0.02357	0.921816
AGIWUR1749	IV	9324435	9327516	+	WBGene00009884	F49C12.15	F49C12.15	Control	No	Not heritable	0.885687	0.04139	0.975258
AGIWUR1750	III	2947091	2960574	+	WBGene00019157	H05C05.1	H05C05.1	Control	No	Not heritable	0.0616002	0.49339	0.605717
AGIWUR1751								Control	No	Not heritable	0.307891	0.34997	0.861939
AGIWUR1752	V	7242907	7247321	-	WBGene00015464	C05C8.7	C05C8.7	Control	No	Not heritable	0.829238	0.06437	0.96165
AGIWUR1753	IV	5313405	5315525	+	WBGene00022705	ZK354.2	ZK354.2	Control	No	Not heritable	0.746138	0.15512	0.940892
AGIWUR1754	V	4431791	4433185	-	WBGene00021627	Y47D7A.15	Y47D7A.15	Control	Yes	RIL and IL	0.110565	0.18024	0.728447
AGIWUR1755	V	7431822	7433160	+	WBGene00005825	srw-78	F18E3.9	Control	No	Not heritable	0.738717	-0.02954	0.939054
AGIWUR1756	II	1736866	1738944	-	WBGene00018447	irld-9	F45C12.16	Control	No	Not heritable	0.352275	0.1226	0.868059
AGIWUR1757	X	11420474	11433524	-	WBGene00002037	hum-4	F46C3.3	Control	No	Not heritable	0.201807	0.23751	0.82629
AGIWUR1758	II	2426372	2429944	-	WBGene00018355	ceh-86	F42G2.6	Control	No	Not heritable	0.0421652	0.32377	0.533681
AGIWUR1759	III	2743719	2746653	-	WBGene00022179	Y71H2AM.14	Y71H2AM.14	Control	No	Not heritable	0.359355	0.3022	0.868059
AGIWUR1760	II	7580270	7583557	-	WBGene00018042	mks-3	F35D2.4	Control	No	Not heritable	0.704647	0.09107	0.92999
AGIWUR1761	II	913680	915219	+	WBGene00019924	fbxc-33	R07C3.8	Control	No	Not heritable	0.304431	0.1616	0.861021
AGIWUR1762	II	8620397	8621978	-	WBGene00011924	T22C8.3	T22C8.3	Control	No	Not heritable	0.259221	0.36182	0.849056
AGIWUR1763	IV	13250648	13252311	-	WBGene00010440	ttr-51	JC8.8	Control	No	Not heritable	0.169745	0.19147	0.80518
AGIWUR1764	V	7344061	7345234	+	WBGene00005450	srh-244	C03G6.9	Control	No	Not heritable	0.422403	0.2001	0.874819
AGIWUR1765								Control	No	Not heritable	0.460079	-0.05623	0.878351
AGIWUR1766	IV	2614200	2617135	+	WBGene00022076	daao-1	Y69A2AR.5	Control	No	Not heritable	0.903691	0.0079	0.979531
AGIWUR1767	IV	11957547	11959804	-	WBGene00006566	tgt-1	ZK829.6	Control	No	Not heritable	0.28107	0.22943	0.855091
AGIWUR1768	IV	3151361	3155987	+	WBGene00020728	T23E1.1	T23E1.1	Control	No	Not heritable	0.105103	-0.1089	0.717288
AGIWUR1769	IV	1261272	1264622	+	WBGene00009526	clec-169	F38A1.14	Control	Yes	RIL	0.015415	0.55368	0.344862
AGIWUR1770	II	6736904	6741482	+	WBGene00020498	T14B4.1	T14B4.1	Control	No	Not heritable	0.788169	0.02335	0.951513
AGIWUR1771								Control	No	Not heritable	0.349957	-0.07782	0.868059
AGIWUR1772	V	19154106	19157674	+	WBGene00006639	tsp-13	Y39B6A.6	Control	No	Not heritable	0.326716	0.23062	0.864414
AGIWUR1773	IV	6217349	6219449	+	WBGene00016763	C49A9.9	C49A9.9	Control	No	Not heritable	0.455067	0.0947	0.878276
AGIWUR1774	IV	15455137	15471488	-	WBGene00013530	ntl-11	Y73F8A.25	Control	No	Not heritable	0.409293	0.14635	0.872742
AGIWUR1775	IV	13549605	13561729	-	WBGene00012875	Y45F10B.13	Y45F10B.13	Control	No	Not heritable	0.308671	0.38893	0.862034
AGIWUR1776	II	9746316	9750454	+	WBGene00003785	nos-3	Y53C12B.3	Control	No	Not heritable	0.226377	0.37671	0.838042
AGIWUR1777	I	13292506	13297555	+	WBGene00006595	top-1	M01E5.5	Control	No	Not heritable	0.648292	-0.08767	0.9152
AGIWUR1778								Control	No	Not heritable	0.613268	0.07142	0.906717
AGIWUR1779	V	14299180	14299642	-	WBGene00008792	F14D7.5	F14D7.5	Control	No	Not heritable	0.300624	0.13565	0.860497
AGIWUR1780	V	13310186	13312260	-	WBGene00008218	nasp-2	C50B6.2	Control	No	Not heritable	0.49367	0.2942	0.883036
AGIWUR1781	I	13658171	13659128	-	WBGene00012354	W09C5.8	W09C5.8	Control	No	Not heritable	0.68819	0.14237	0.926106
AGIWUR1782	IV	7710045	7710826	+	WBGene00023487	mrps-24	F33D4.8	Control	No	Not heritable	0.267086	0.37011	0.852135
AGIWUR1783								Control	No	Not heritable	0.117039	-0.26934	0.738952
AGIWUR1784								Control	No	Not heritable	0.256317	-0.15599	0.849056
AGIWUR1785								Control	No	Not heritable	0.145987	0.08459	0.778021
AGIWUR1786								Control	No	Not heritable	0.532812	-0.03253	0.889978
AGIWUR1787								Control	No	Not heritable	0.299795	-0.08907	0.860497
AGIWUR1788								Control	No	Not heritable	0.739133	0.00808	0.939054
AGIWUR1789	I	2880919	2883454	-	WBGene00022118	dnc-5	Y71F9AL.14	Control	No	Not heritable	0.235558	0.08203	0.840374
AGIWUR1790	III	7384033	7386132	+	WBGene00006542	tbp-1	T20B12.2	Control	No	Not heritable	0.299107	0.28683	0.860497
AGIWUR1791								Control	No	Not heritable	0.784476	0.09104	0.950613
AGIWUR1792	IV	13009116	13035955	+	WBGene00003150	mbk-2	F49E11.1	Control	No	Not heritable	0.821209	-0.02125	0.959216
AGIWUR1793	V	7342156	7343838	+	WBGene00015396	nhr-148	C03G6.10	Control	No	Not heritable	0.0121342	0.96833	0.310356
AGIWUR1794	V	654727	655923	-	WBGene00005451	srh-245	F31F4.9	Control	No	Not heritable	0.845446	0.0238	0.966441
AGIWUR1795	III	3903114	3907687	-	WBGene00014202	mmcm-1	ZK1058.1	Control	No	Not heritable	0.619423	-0.10465	0.908563
AGIWUR1796	IV	10003726	10005599	+	WBGene00005663	sars-1	C47E12.1	Control	No	Not heritable	0.810818	0.1589	0.957083
AGIWUR1797	V	16502947	16503282	-	WBGene00044189	F36D3.14	F36D3.14	Control	No	Not heritable	0.428445	0.06686	0.876185
AGIWUR1798	V	3813737	3831659	-	WBGene00019180	H10D18.5	H10D18.5	Control	No	Not heritable	0.137157	0.08192	0.767985
AGIWUR1799	II	14060061	14060624	+	WBGene00012187	rpb-11	W01G7.3	Control	No	Not heritable	0.0176992	0.43797	0.36832
AGIWUR1800	X	8578585	8580104	-	WBGene00044780	F18E9.8	F18E9.8	Control	No	Not heritable	0.560991	0.06675	0.894682
AGIWUR1801	II	9477867	9479536	+	WBGene00011848	chil-27	T19H5.3	Control	No	Not heritable	0.585796	0.07628	0.898839
AGIWUR1802	V	16586742	16588528	-	WBGene00005820	srw-73	T03E6.6	Control	No	Not heritable	0.493706	0.3407	0.883036
AGIWUR1803	I	8727214	8728497	-	WBGene00003925	pas-4	C36B1.4	Control	No	Not heritable	0.358411	0.29294	0.868059
AGIWUR1804	IV	8886528	8888602	+	WBGene00007495	C09G9.5	C09G9.5	Control	No	Not heritable	0.460274	0.14981	0.878351
AGIWUR1805	IV	3735845	3738917	-	WBGene00021370	nape-2	Y37E11AR.3	Control	No	Not heritable	0.00361347	0.86516	0.165177
AGIWUR1806	V	2236162	2237937	+	WBGene00018413	cyp-33C4	F44C8.1	Control	No	Not heritable	0.892232	-0.01028	0.976587
AGIWUR1807								Control	No	Not heritable	0.680661	-0.08069	0.924381
AGIWUR1808	III	8254975	8257638	+	WBGene00017320	F09G8.5	F09G8.5	Control	No	Not heritable	0.750798	0.22227	0.942431
AGIWUR1809								Control	No	Not heritable	0.00931326	0.79325	0.271141
AGIWUR1810								Control	No	Not heritable	0.935314	-0.01681	0.986695
AGIWUR1811	IV	7675174	7696923	+	WBGene00002173	itr-1	F33D4.2	Control	No	Not heritable	0.808797	0.04739	0.956345
AGIWUR1812	III	12191056	12202450	-	WBGene00003892	osm-12	Y75B8A.12	Control	No	Not heritable	0.910649	-0.01974	0.980646
AGIWUR1813	I	6425793	6428942	-	WBGene00018157	lron-6	F37E3.2	Control	No	Not heritable	0.95497	0.01392	0.991317
AGIWUR1814	II	7705536	7707483	-	WBGene00015207	B0495.8	B0495.8	Control	No	Not heritable	0.124618	0.33086	0.749364
AGIWUR1815	X	6331620	6332686	+	WBGene00000743	col-170	T10E10.6	Control	No	Not heritable	0.654833	0.27311	0.91756
AGIWUR1816	V	18410758	18412987	-	WBGene00013949	ZK262.2	ZK262.2	Control	No	Not heritable	0.154271	0.42075	0.786162
AGIWUR1817	V	9401805	9406360	-	WBGene00018089	F36D4.4	F36D4.4	Control	No	Not heritable	0.868787	-0.06779	0.971646
AGIWUR1818	X	1576637	1591296	+	WBGene00006955	wrt-9	B0344.2	Control	No	Not heritable	0.536889	-0.16207	0.890639
AGIWUR1819	X	10889041	10890556	-	WBGene00009816	F47B10.5	F47B10.5	Control	No	Not heritable	0.807034	0.0336	0.955891
AGIWUR1820								Control	No	Not heritable	0.406716	0.27436	0.872693
AGIWUR1821	IV	11636648	11638208	+	WBGene00010232	F58B3.6	F58B3.6	Control	No	Not heritable	0.471594	0.19751	0.879787
AGIWUR1822								Control	No	Not heritable	0.0598536	0.43911	0.600128
AGIWUR1823	V	3987900	3988312	+	WBGene00003766	nlp-28	B0213.3	Control	No	Not heritable	0.551363	0.16092	0.893207
AGIWUR1824	IV	15167800	15175536	-	WBGene00012744	Y40H7A.4	Y40H7A.4	Control	No	Not heritable	0.444174	0.23887	0.877453
AGIWUR1825	V	8521503	8524555	+	WBGene00018480	otpl-7	F45F2.7	Control	No	Not heritable	0.0733339	0.41133	0.642738
AGIWUR1826	II	3290486	3290644	-	WBGene00044375	F39E9.14	F39E9.14	Control	No	Not heritable	0.463653	0.34443	0.879713
AGIWUR1827	I	6317701	6320365	+	WBGene00017816	hrpk-1	F26B1.2	Control	No	Not heritable	0.520361	0.14492	0.887222
AGIWUR1828	III	4084003	4086636	-	WBGene00002202	kin-19	C03C10.1	Control	No	Not heritable	0.678247	0.15325	0.924077
AGIWUR1829	X	8528250	8531033	+	WBGene00001448	flp-5	C03G5.7	Control	No	Not heritable	0.899421	0.05705	0.978582
AGIWUR1830	V	4896028	4897969	+	WBGene00020587	ugt-9	T19H12.1	Control	No	Not heritable	0.0643978	0.48833	0.615009
AGIWUR1831	V	7635769	7636882	+	WBGene00005107	srd-29	F07C4.3	Control	No	Not heritable	0.433427	0.37092	0.876598
AGIWUR1832	IV	14464517	14469136	+	WBGene00010794	dld-1	LLC1.3	Control	No	Not heritable	0.42958	0.39274	0.876489
AGIWUR1833	IV	16293199	16293482	+	WBGene00045105	Y7A9C.11	Y7A9C.11	Control	No	Not heritable	0.764362	0.14998	0.946009
AGIWUR1834	X	6996873	7005575	-	WBGene00017157	tyra-2	F01E11.5	Control	No	Not heritable	0.194365	-0.11132	0.820205
AGIWUR1835	IV	13059618	13060695	+	WBGene00009896	scl-3	F49E11.11	Control	No	Not heritable	0.590388	0.21707	0.899414
AGIWUR1836								Control	No	Not heritable	0.467862	0.1658	0.879787
AGIWUR1837	X	3089496	3092457	+	WBGene00018701	pccb-1	F52E4.1	Control	No	Not heritable	0.842103	0.05867	0.965631
AGIWUR1838	V	19460818	19462102	-	WBGene00045415	Y43F8B.15	Y43F8B.15	Control	No	Not heritable	0.115275	0.42656	0.736624
AGIWUR1839	I	11292662	11294197	-	WBGene00013181	Y53H1B.2	Y53H1B.2	Control	No	Not heritable	0.36981	0.31077	0.869155
AGIWUR1840	I	8262039	8268990	+	WBGene00013959	ZK265.7	ZK265.7	Control	No	Not heritable	0.395589	0.21795	0.870829
AGIWUR1841	II	8273543	8276231	-	WBGene00001571	gei-14	K01C8.5	Control	No	Not heritable	0.0741543	0.25524	0.645126
AGIWUR1842	I	12518787	12527906	+	WBGene00010770	K11D2.4	K11D2.4	Control	No	Not heritable	0.451587	0.09673	0.878082
AGIWUR1843	I	3925434	3927887	-	WBGene00020629	T20F5.7	T20F5.7	Control	No	Not heritable	0.926495	0.03938	0.985045
AGIWUR1844	IV	8492542	8494487	+	WBGene00005670	sru-7	C28C12.13	Control	No	Not heritable	0.751933	0.03466	0.942738
AGIWUR1845								Control	No	Not heritable	0.395393	0.30452	0.870829
AGIWUR1846	II	10900042	10902204	-	WBGene00001626	gly-1	F44F4.6	Control	No	Not heritable	0.00970225	-1.0112	0.276805
AGIWUR1847	III	8405874	8409406	+	WBGene00022697	cyy-1	ZK353.1	Control	Yes	RIL	0.00819421	0.30387	0.255791
AGIWUR1848	IV	11470185	11473419	+	WBGene00007513	wht-2	C10C6.5	Control	No	Not heritable	0.173135	0.11321	0.807644
AGIWUR1849								Control	No	Not heritable	0.406737	0.18887	0.872693
AGIWUR1850	V	1482042	1484015	+	WBGene00016513	C38C3.4	C38C3.4	Control	No	Not heritable	0.543052	0.23227	0.891649
AGIWUR1851	III	954291	954653	-	WBGene00050914	T12B5.15	T12B5.15	Control	Yes	RIL	0.0100876	1.59067	0.283154
AGIWUR1852	IV	543231	544086	-	WBGene00017276	F09C11.1	F09C11.1	Control	No	Not heritable	0.764008	-0.01746	0.945884
AGIWUR1853	V	6813700	6815016	+	WBGene00020529	T15B7.17	T15B7.17	Control	No	Not heritable	0.0120727	0.5029	0.309569
AGIWUR1854	V	11595919	11597096	+	WBGene00005972	srx-81	F43A11.5	Control	No	Not heritable	0.773938	0.03607	0.948406
AGIWUR1855								Control	No	Not heritable	0.0771805	0.4768	0.651382
AGIWUR1856	I	12486872	12490931	+	WBGene00004190	pars-2	T27F6.5	Control	No	Not heritable	0.0140016	0.46248	0.331842
AGIWUR1857								Control	No	Not heritable	0.530179	0.15215	0.889297
AGIWUR1858								Control	No	Not heritable	0.201649	0.21325	0.826283
AGIWUR1859	I	13190578	13191921	+	WBGene00045458	F17B5.8	F17B5.8	Control	No	Not heritable	0.203403	0.22271	0.827149
AGIWUR1860	I	388470	394415	-	WBGene00020090	R119.5	R119.5	Control	No	Not heritable	0.353166	-0.29338	0.868059
AGIWUR1861	V	19485916	19486746	+	WBGene00050911	Y43F8B.18	Y43F8B.18	Control	No	Not heritable	0.205241	0.12	0.827965
AGIWUR1862	II	6251411	6252797	+	WBGene00004015	phb-2	T24H7.1	Control	No	Not heritable	0.398253	0.23884	0.87145
AGIWUR1863	IV	17393974	17395333	+	WBGene00005677	sru-14	T02D1.2	Control	No	Not heritable	0.553846	-0.11185	0.893526
AGIWUR1864	V	5263951	5265776	-	WBGene00015072	srt-69	B0238.8	Control	No	Not heritable	0.348646	0.36847	0.868059
AGIWUR1865								Control	No	Not heritable	0.385011	0.28846	0.870807
AGIWUR1866	II	14550913	14552476	+	WBGene00007316	nlp-41	C04H5.8	Control	No	Not heritable	0.694033	0.08423	0.927454
AGIWUR1867								Control	No	Not heritable	0.197948	-0.09527	0.823175
AGIWUR1868								Control	No	Not heritable	0.392965	-0.0937	0.870829
AGIWUR1869								Control	No	Not heritable	0.195718	0.08009	0.820996
AGIWUR1870								Control	No	Not heritable	0.101946	0.1633	0.711197
AGIWUR1871								Control	No	Not heritable	0.665485	0.0208	0.920507
AGIWUR1872								Control	No	Not heritable	0.635529	-0.02977	0.912581
AGIWUR1873								Control	No	Not heritable	0.627167	-0.0358	0.909924
AGIWUR1874	III	1415152	1417188	-	WBGene00001236	elc-1	Y82E9BR.15	Control	No	Not heritable	0.131023	0.4397	0.759594
AGIWUR1875	II	2878729	2884910	-	WBGene00022447	hpo-20	Y110A2AL.12	Control	No	Not heritable	0.302092	0.1267	0.860618
AGIWUR1876	III	8139610	8144629	-	WBGene00015754	C14B9.8	C14B9.8	Control	No	Not heritable	0.191388	0.40381	0.817431
AGIWUR1877								Control	No	Not heritable	0.97808	-0.00313	0.996102
AGIWUR1878	I	6206955	6211155	-	WBGene00020347	ech-1.2	T08B2.7	Control	No	Not heritable	0.871541	-0.02582	0.972362
AGIWUR1879	V	8207930	8213968	-	WBGene00019479	K07C11.7	K07C11.7	Control	No	Not heritable	0.791548	0.09781	0.952259
AGIWUR1880	IV	6582703	6585571	-	WBGene00018161	F38A5.2	F38A5.2	Control	No	Not heritable	0.226799	0.41682	0.838042
AGIWUR1881	X	6346359	6347113	-	WBGene00015379	C03B1.9	C03B1.9	Control	No	Not heritable	0.464847	0.18945	0.879787
AGIWUR1882	V	15191296	15191836	+	WBGene00013573	Y75B12B.11	Y75B12B.11	Control	No	Not heritable	0.981261	-0.00631	0.996578
AGIWUR1883								Control	No	Not heritable	0.285722	-0.23396	0.857381
AGIWUR1884								Control	No	Not heritable	0.815511	-0.0385	0.958414
AGIWUR1885	I	12728137	12729870	+	WBGene00006889	pfd-3	T06G6.9	Control	No	Not heritable	0.742775	0.13979	0.939901
AGIWUR1886	IV	4357631	4359936	+	WBGene00005662	sars-2	W03B1.4	Control	No	Not heritable	0.129239	0.36837	0.755842
AGIWUR1887								Control	No	Not heritable	0.612157	0.13538	0.906231
AGIWUR1888	V	11527831	11541219	+	WBGene00009532	ccch-1	F38B7.1	Control	No	Not heritable	0.336348	0.15984	0.866355
AGIWUR1889	II	11257081	11258506	+	WBGene00011465	T05B9.2	T05B9.2	Control	No	Not heritable	0.571474	0.2204	0.895858
AGIWUR1890	V	13908133	13909513	-	WBGene00007365	C06B3.6	C06B3.6	Control	No	Not heritable	0.757475	0.11641	0.943896
AGIWUR1891	I	9853658	9863492	+	WBGene00010731	K10C3.4	K10C3.4	Control	No	Not heritable	0.525676	0.09881	0.888628
AGIWUR1892	X	8473723	8476176	-	WBGene00003613	nhr-14	T01B10.4	Control	No	Not heritable	0.310505	-0.05882	0.862034
AGIWUR1893	I	8664925	8666499	+	WBGene00009563	F39H2.3	F39H2.3	Control	No	Not heritable	0.302488	0.29744	0.860888
AGIWUR1894	I	11423993	11426054	-	WBGene00007768	C27C7.5	C27C7.5	Control	No	Not heritable	0.470744	0.1883	0.879787
AGIWUR1895	IV	6480521	6486971	+	WBGene00022231	tyr-6	Y73B6BL.1	Control	No	Not heritable	0.737227	0.1155	0.939031
AGIWUR1896								Control	Yes	RIL and IL	0.000102025	0.93121	0.0213591
AGIWUR1897	V	2953193	2954289	+	WBGene00005873	srw-126	H05B21.1	Control	No	Not heritable	0.666723	0.13488	0.920604
AGIWUR1898								Control	No	Not heritable	0.498166	0.10859	0.883932
AGIWUR1899	V	5854848	5856414	-	WBGene00044544	F26F12.8	F26F12.8	Control	No	Not heritable	0.379674	0.16398	0.870258
AGIWUR1900	V	13646884	13648397	-	WBGene00044200	H37A05.4	H37A05.4	Control	No	Not heritable	0.441617	0.39248	0.877251
AGIWUR1901	V	17103410	17104627	-	WBGene00013940	nhr-248	ZK218.6	Control	No	Not heritable	0.540264	0.10995	0.891001
AGIWUR1902								Control	No	Not heritable	0.739932	0.05856	0.939054
AGIWUR1903	V	6107828	6114856	+	WBGene00017534	F17A9.2	F17A9.2	Control	No	Not heritable	0.0243317	0.27129	0.422697
AGIWUR1904								Control	No	Not heritable	0.990637	-0.00076	0.998373
AGIWUR1905								Control	No	Not heritable	0.140282	0.10257	0.771627
AGIWUR1906	II	61302	64340	+	WBGene00016018	C23H3.2	C23H3.2	Control	No	Not heritable	0.236904	0.32504	0.840918
AGIWUR1907	V	1422796	1425794	-	WBGene00020017	R12A1.3	R12A1.3	Control	No	Not heritable	0.364177	0.45612	0.869071
AGIWUR1908	X	9453959	9454660	+	WBGene00014142	ZK899.3	ZK899.3	Control	No	Not heritable	0.492574	0.35946	0.88267
AGIWUR1909	X	2263176	2267472	-	WBGene00044701	AH9.6	AH9.6	Control	No	Not heritable	0.616252	0.12099	0.907717
AGIWUR1910	X	377133	380605	-	WBGene00019863	R04A9.3	R04A9.3	Control	No	Not heritable	0.514987	0.21242	0.886517
AGIWUR1911	IV	6040976	6074507	+	WBGene00019205	kcc-2	H16O14.1	Control	No	Not heritable	0.645503	0.18343	0.914205
AGIWUR1912	X	9168539	9169022	+	WBGene00044687	B0563.9	B0563.9	Control	No	Not heritable	0.170794	0.3071	0.805879
AGIWUR1913	V	17063417	17064823	+	WBGene00005462	srh-256	F28B1.7	Control	No	Not heritable	0.727742	0.02256	0.936374
AGIWUR1914	V	1610263	1612747	+	WBGene00017503	nhr-177	F16B4.1	Control	No	Not heritable	0.248622	0.28281	0.845186
AGIWUR1915	IV	2122797	2126038	+	WBGene00016024	glb-7	C23H5.2	Control	No	Not heritable	0.584419	-0.09288	0.898457
AGIWUR1916	II	5666291	5666850	+	WBGene00044392	C25H3.16	C25H3.16	Control	No	Not heritable	0.791531	0.06547	0.952259
AGIWUR1917	IV	3438312	3439503	+	WBGene00001702	grd-13	W05E7.3	Control	No	Not heritable	0.551968	0.33222	0.893207
AGIWUR1918	X	17248837	17250007	+	WBGene00020809	T25G12.1	T25G12.1	Control	No	Not heritable	0.748396	-0.04861	0.941769
AGIWUR1919	I	5702156	5706838	+	WBGene00020556	pamn-1	T19B4.1	Control	No	Not heritable	0.895157	-0.0174	0.9774
AGIWUR1920	V	6280380	6281136	-	WBGene00019669	K12B6.4	K12B6.4	Control	No	Not heritable	0.731648	0.0599	0.937641
AGIWUR1921	V	8467265	8468943	+	WBGene00020717	mrpl-4	T23B12.2	Control	No	Not heritable	0.238317	0.33175	0.841557
AGIWUR1922	I	6369934	6386183	+	WBGene00001596	gld-2	ZC308.1	Control	No	Not heritable	0.504983	0.16991	0.884937
AGIWUR1923	V	1799726	1803143	-	WBGene00018114	srt-41	F36H9.6	Control	No	Not heritable	0.751602	0.05919	0.942732
AGIWUR1924								Control	No	Not heritable	0.749248	0.09978	0.941965
AGIWUR1925	II	709381	723699	+	WBGene00020171	T02H6.1	T02H6.1	Control	No	Not heritable	0.0505832	0.34169	0.567586
AGIWUR1926	III	8916351	8917929	-	WBGene00000388	cdc-25.3	ZK637.11	Control	No	Not heritable	0.504096	0.13016	0.884937
AGIWUR1927	X	7458293	7463736	-	WBGene00004949	sox-2	K08A8.2	Control	No	Not heritable	0.212914	0.40016	0.831144
AGIWUR1928								Control	No	Not heritable	0.265296	0.31046	0.851889
AGIWUR1929	I	6457061	6458479	-	WBGene00004273	rab-10	T23H2.5	Control	No	Not heritable	0.856302	0.06691	0.968627
AGIWUR1930	III	2009302	2021589	-	WBGene00021439	ckr-2	Y39A3B.5	Control	No	Not heritable	0.326839	0.29333	0.864414
AGIWUR1931	V	853436	855082	-	WBGene00019563	K09C6.9	K09C6.9	Control	No	Not heritable	0.0623653	-0.56737	0.608186
AGIWUR1932								Control	No	Not heritable	0.985304	-0.00642	0.997547
AGIWUR1933	II	3250313	3250856	+	WBGene00015909	clec-124	C17F4.1	Control	No	Not heritable	0.533274	0.20583	0.890034
AGIWUR1934	I	9095957	9100862	+	WBGene00003182	mef-2	W10D5.1	Control	No	Not heritable	0.70438	0.11274	0.929939
AGIWUR1935	I	4303930	4308244	+	WBGene00021628	Y47D9A.1	Y47D9A.1	Control	No	Not heritable	0.650815	0.16516	0.916361
AGIWUR1936	II	11183075	11184807	-	WBGene00003046	lir-3	F37H8.1	Control	No	Not heritable	0.170739	0.23973	0.805879
AGIWUR1937	III	11809118	11809561	+	WBGene00045211	C18D11.9	C18D11.9	Control	No	Not heritable	0.852099	0.06831	0.96792
AGIWUR1938	I	4790644	4792560	-	WBGene00006984	zig-7	F54D7.4	Control	No	Not heritable	0.908043	0.03398	0.980128
AGIWUR1939	IV	4479693	4482764	-	WBGene00019720	M01H9.4	M01H9.4	Control	No	Not heritable	0.410182	0.27381	0.872742
AGIWUR1940								Control	No	Not heritable	0.264024	0.1796	0.850952
AGIWUR1941	IV	8188904	8198951	-	WBGene00006957	wsp-1	C07G1.4	Control	No	Not heritable	0.0202717	0.88004	0.390055
AGIWUR1942	I	12968921	12970238	+	WBGene00001234	eif-6	C47B2.5	Control	No	Not heritable	0.150057	0.39949	0.783193
AGIWUR1943								Control	No	Not heritable	0.733885	0.24367	0.938155
AGIWUR1944	X	3164525	3165650	+	WBGene00015789	syx-6	C15C7.1	Control	No	Not heritable	0.508969	0.08173	0.885942
AGIWUR1945	V	12087234	12088931	+	WBGene00011095	gana-1	R07B7.11	Control	No	Not heritable	0.237006	0.4344	0.840944
AGIWUR1946	II	13645781	13648850	+	WBGene00007838	fbxa-168	C31C9.4	Control	No	Not heritable	0.55631	0.10213	0.8937
AGIWUR1947	X	11965962	11969784	+	WBGene00008205	sams-1	C49F5.1	Control	No	Not heritable	0.0903013	0.51184	0.686919
AGIWUR1948	II	5864182	5867041	+	WBGene00018874	tag-234	F55C12.7	Control	No	Not heritable	0.00689312	1.08135	0.232094
AGIWUR1949	IV	3867147	3871842	+	WBGene00018144	F37C4.4	F37C4.4	Control	No	Not heritable	0.540457	0.20985	0.891041
AGIWUR1950	II	1702384	1703463	-	WBGene00019045	fbxb-47	F58E1.14	Control	No	Not heritable	0.484616	0.05607	0.881488
AGIWUR1951	III	11388606	11393261	-	WBGene00003759	nlp-21	Y47D3B.2	Control	No	Not heritable	0.86045	-0.0443	0.969601
AGIWUR1952								Control	No	Not heritable	0.488855	0.14556	0.882325
AGIWUR1953	II	10457786	10462672	+	WBGene00014065	ZK673.11	ZK673.11	Control	No	Not heritable	0.949753	-0.0132	0.989863
AGIWUR1954								Control	No	Not heritable	0.359375	0.07333	0.868059
AGIWUR1955								Control	No	Not heritable	0.406709	0.09695	0.872693
AGIWUR1956								Control	No	Not heritable	0.635826	-0.03129	0.912618
AGIWUR1957								Control	No	Not heritable	0.643568	-0.02244	0.914132
AGIWUR1958	III	4216764	4228108	-	WBGene00003401	mpk-1	F43C1.2	Control	No	Not heritable	0.31111	0.23108	0.862034
AGIWUR1959	X	5849104	5851971	+	WBGene00021059	atat-2	W06B11.1	Control	No	Not heritable	0.231326	0.34021	0.839627
AGIWUR1960	V	4101867	4103893	+	WBGene00005624	srj-40	F38H12.2	Control	No	Not heritable	0.80517	0.02029	0.955405
AGIWUR1961	IV	5667525	5669583	-	WBGene00044500	T19E7.6	T19E7.6	Control	No	Not heritable	0.1756	0.37693	0.809148
AGIWUR1962	X	7194564	7198291	+	WBGene00001025	dnj-7	C55B6.2	Control	No	Not heritable	0.512491	0.23447	0.886517
AGIWUR1963	III	12915118	12918675	-	WBGene00012554	Y37D8A.16	Y37D8A.16	Control	No	Not heritable	0.723731	0.10436	0.935194
AGIWUR1964	X	2559727	2564147	-	WBGene00018718	F52H2.6	F52H2.6	Control	No	Not heritable	0.220234	0.22592	0.833571
AGIWUR1965	IV	8107766	8112241	-	WBGene00021539	Y42H9AR.4	Y42H9AR.4	Control	No	Not heritable	0.944958	0.00733	0.988686
AGIWUR1966								Control	No	Not heritable	0.00477539	0.96417	0.194019
AGIWUR1967	IV	16247431	16251790	+	WBGene00009535	F38C2.1	F38C2.1	Control	No	Not heritable	0.846468	-0.03334	0.96672
AGIWUR1968								Control	No	Not heritable	0.626895	-0.03575	0.909907
AGIWUR1969	IV	7628206	7629042	-	WBGene00018470	F45E4.5	F45E4.5	Control	No	Not heritable	0.0393845	0.73303	0.521341
AGIWUR1970	I	13756730	13771773	+	WBGene00012389	Y6B3B.4	Y6B3B.4	Control	No	Not heritable	0.302878	0.15476	0.860952
AGIWUR1971	III	4418343	4419167	-	WBGene00011115	R07E5.7	R07E5.7	Control	No	Not heritable	0.342584	0.24595	0.867664
AGIWUR1972	V	20289939	20294488	-	WBGene00013834	clec-261	ZC15.6	Control	No	Not heritable	0.28613	-0.04817	0.857381
AGIWUR1973	II	4004885	4016072	+	WBGene00019487	ephx-1	K07D4.7	Control	No	Not heritable	0.74462	0.04726	0.940339
AGIWUR1974	II	3737334	3738282	+	WBGene00017404	F12E12.3	F12E12.3	Control	No	Not heritable	0.882879	-0.01564	0.974749
AGIWUR1975	IV	8449353	8451771	-	WBGene00020139	T01B11.2	T01B11.2	Control	No	Not heritable	0.101635	0.71856	0.710892
AGIWUR1976	II	8927741	8929820	+	WBGene00000378	cct-2	T21B10.7	Control	No	Not heritable	0.236459	0.2689	0.840918
AGIWUR1977	IV	11372991	11377627	+	WBGene00010351	cbd-1	H02I12.1	Control	Yes	RIL and IL	0.00173935	0.34161	0.103765
AGIWUR1978	IV	5874559	5875659	-	WBGene00005731	srv-20	H04M03.7	Control	No	Not heritable	0.862889	-0.0136	0.969947
AGIWUR1979								Control	No	Not heritable	0.942554	-0.00554	0.988027
AGIWUR1980	I	10728959	10730287	-	WBGene00015022	B0205.8	B0205.8	Control	No	Not heritable	0.113943	0.41469	0.73432
AGIWUR1981	II	6197180	6198308	+	WBGene00016244	C30B5.2	C30B5.2	Control	No	Not heritable	0.588368	0.30008	0.898839
AGIWUR1982	I	14828200	14829594	+	WBGene00005840	srw-93	F32A7.2	Control	No	Not heritable	0.421526	0.07361	0.874819
AGIWUR1983	V	5863984	5865149	-	WBGene00017836	F26F12.5	F26F12.5	Control	No	Not heritable	0.918226	0.0251	0.982898
AGIWUR1984	I	1851681	1852280	-	WBGene00044897	M01D7.9	M01D7.9	Control	No	Not heritable	0.0769797	0.30651	0.651382
AGIWUR1985	V	11602294	11604563	-	WBGene00000983	dhs-20	F35B12.2	Control	No	Not heritable	0.802744	0.06612	0.954812
AGIWUR1986								Control	No	Not heritable	0.69683	0.10684	0.928092
AGIWUR1987								Control	No	Not heritable	0.0508421	0.41336	0.568781
AGIWUR1988	V	13961265	13961977	-	WBGene00011193	algn-13	R10D12.12	Control	No	Not heritable	0.653997	0.08658	0.917315
AGIWUR1989	I	9004513	9008708	-	WBGene00009479	fcp-1	F36F2.6	Control	No	Not heritable	0.622152	-0.04145	0.909344
AGIWUR1990								Control	No	Not heritable	0.525021	0.09973	0.888561
AGIWUR1991	I	11909366	11910104	-	WBGene00011155	R09B3.2	R09B3.2	Control	No	Not heritable	0.152869	0.41714	0.785615
AGIWUR1992	V	10183284	10184446	+	WBGene00014105	ZK856.4	ZK856.4	Control	No	Not heritable	0.175996	0.26818	0.809451
AGIWUR1993	III	1401946	1403460	+	WBGene00044761	pals-19	Y82E9BR.23	Control	Yes	RIL	1.86693e-05	2.64774	0.0105169
AGIWUR1994	I	8973066	8974575	-	WBGene00050880	F32H2.12	F32H2.12	Control	No	Not heritable	0.78338	-0.03814	0.949996
AGIWUR1995	I	8905644	8916805	-	WBGene00011629	T08G11.1	T08G11.1	Control	No	Not heritable	0.151634	0.33843	0.785064
AGIWUR1996	X	7143918	7151235	-	WBGene00016913	lam-2	C54D1.5	Control	No	Not heritable	0.855153	-0.04209	0.968339
AGIWUR1997	II	12516753	12517858	-	WBGene00005291	srh-70	T21B4.9	Control	No	Not heritable	0.0480498	0.62764	0.553865
AGIWUR1998	III	12769564	12771594	+	WBGene00005752	srw-5	ZC482.9	Control	No	Not heritable	0.220584	0.05253	0.833954
AGIWUR1999	II	5359552	5372122	+	WBGene00017284	sec-6	F09E5.5	Control	No	Not heritable	0.0782032	0.33178	0.655243
[truncated: 133,661 more rows]
